# Supplementary material for: One Health Genomic Surveillance of Escherichia coli Demonstrates Distinct Lineages and Mobile Genetic Elements in Isolates from Humans versus Livestock
Source: mBio. 2019 Jan 22;10(1):e02693-18. doi: 10.1128/mBio.02693-18 (PMC6343043; doi:10.1128/mBio.02693-18)
Supplement: TABLE S1 [file mBio.02693-18-st001.xlsx]

## Sheet: S1
Supplementary table 1: Details of all E. coli isolates sequenced from livestock, meat and human invasive infections.
Accession	Host	Source Type	Collection Year	Country of Isolation	Referral Network	Bio Project	Location	ESBL result	ST	CC
ERR1082407	Dairy cattle	Faeces	2014	United Kingdom	East of England	PRJEB8774	Farm01	ESBL not detected	56	58
ERR1082408	Dairy cattle	Faeces	2014	United Kingdom	East of England	PRJEB8774	Farm01	ESBL not detected	1307	2328
ERR1082409	Dairy cattle	Faeces	2014	United Kingdom	East of England	PRJEB8774	Farm01	ESBL not detected	5756	Singleton
ERR1082410	Dairy cattle	Faeces	2014	United Kingdom	East of England	PRJEB8774	Farm01	ESBL not detected	2025	58
ERR1082411	Dairy cattle	Faeces	2014	United Kingdom	East of England	PRJEB8774	Farm01	ESBL not detected	2025	58
ERR1082412	Pig	Faeces	2014	United Kingdom	East of England	PRJEB8774	Farm02	ESBL not detected	457	Singleton
ERR1082413	Dairy cattle	Faeces	2014	United Kingdom	East of England	PRJEB8774	Farm01	ESBL not detected	56	58
ERR1082414	Pig	Faeces	2014	United Kingdom	East of England	PRJEB8774	Farm02	ESBL not detected	10	10
ERR1082415	Pig	Faeces	2014	United Kingdom	East of England	PRJEB8774	Farm02	ESBL not detected	5755	10
ERR1082416	Pig	Faeces	2014	United Kingdom	East of England	PRJEB8774	Farm02	ESBL not detected	1081	1081
ERR1082417	Pig	Faeces	2014	United Kingdom	East of England	PRJEB8774	Farm02	ESBL not detected	1081	1081
ERR1082418	Pig	Faeces	2014	United Kingdom	East of England	PRJEB8774	Farm02	ESBL not detected	453	641
ERR1082419	Pig	Faeces	2014	United Kingdom	East of England	PRJEB8774	Farm02	ESBL not detected	5758	10
ERR1082420	Pig	Faeces	2014	United Kingdom	East of England	PRJEB8774	Farm02	ESBL not detected	1196	Singleton
ERR1082421	Pig	Faeces	2014	United Kingdom	East of England	PRJEB8774	Farm03	ESBL not detected	542	Singleton
ERR1082422	Pig	Faeces	2014	United Kingdom	East of England	PRJEB8774	Farm03	ESBL not detected	2514	10
ERR1082423	Pig	Faeces	2014	United Kingdom	East of England	PRJEB8774	Farm03	ESBL not detected	542	Singleton
ERR1082424	Pig	Faeces	2014	United Kingdom	East of England	PRJEB8774	Farm03	ESBL not detected	5757	5757
ERR1082426	Pig	Faeces	2014	United Kingdom	East of England	PRJEB8774	Farm03	ESBL not detected	10	10
ERR1082427	Pig	Faeces	2014	United Kingdom	East of England	PRJEB8774	Farm03	ESBL not detected	83	83
ERR1082428	Pig	Faeces	2014	United Kingdom	East of England	PRJEB8774	Farm03	ESBL not detected	165	165
ERR1082429	Pig	Faeces	2014	United Kingdom	East of England	PRJEB8774	Farm03	ESBL not detected	4247	Singleton
ERR1082431	Pig	Faeces	2014	United Kingdom	East of England	PRJEB8774	Farm04	ESBL not detected	1081	1081
ERR1082432	Pig	Faeces	2014	United Kingdom	East of England	PRJEB8774	Farm04	ESBL not detected	10	10
ERR1082433	Pig	Faeces	2014	United Kingdom	East of England	PRJEB8774	Farm04	ESBL not detected	10	10
ERR1082434	Pig	Faeces	2014	United Kingdom	East of England	PRJEB8774	Farm04	ESBL not detected	398	Singleton
ERR1082435	Pig	Faeces	2014	United Kingdom	East of England	PRJEB8774	Farm04	ESBL not detected	10	10
ERR1082436	Pig	Faeces	2014	United Kingdom	East of England	PRJEB8774	Farm04	ESBL not detected	10	10
ERR1082437	Pig	Faeces	2014	United Kingdom	East of England	PRJEB8774	Farm04	ESBL not detected	5223	Singleton
ERR1082438	Pig	Faeces	2014	United Kingdom	East of England	PRJEB8774	Farm04	ESBL not detected	398	Singleton
ERR1082439	Pig	Faeces	2014	United Kingdom	East of England	PRJEB8774	Farm04	ESBL not detected	345	Singleton
ERR1082440	Pig	Faeces	2014	United Kingdom	East of England	PRJEB8774	Farm05	ESBL not detected	206	206
ERR1082441	Pig	Faeces	2014	United Kingdom	East of England	PRJEB8774	Farm05	ESBL not detected	117	117
ERR1082442	Pig	Faeces	2014	United Kingdom	East of England	PRJEB8774	Farm05	ESBL not detected	3321	641
ERR1082443	Pig	Faeces	2014	United Kingdom	East of England	PRJEB8774	Farm05	ESBL not detected	5662	Singleton
ERR1082444	Pig	Faeces	2014	United Kingdom	East of England	PRJEB8774	Farm05	ESBL not detected	846	Singleton
ERR1082445	Pig	Faeces	2014	United Kingdom	East of England	PRJEB8774	Farm05	ESBL not detected	10	10
ERR1082446	Pig	Faeces	2014	United Kingdom	East of England	PRJEB8774	Farm05	ESBL not detected	135	Singleton
ERR1082447	Pig	Faeces	2014	United Kingdom	East of England	PRJEB8774	Farm05	ESBL not detected	101	101
ERR1082448	Pig	Faeces	2014	United Kingdom	East of England	PRJEB8774	Farm05	ESBL not detected	2515	10
ERR1082449	Pig	Faeces	2014	United Kingdom	East of England	PRJEB8774	Farm05	ESBL not detected	5759	Singleton
ERR1082450	Pig	Faeces	2014	United Kingdom	East of England	PRJEB8774	Farm06	ESBL not detected	42	Singleton
ERR1082451	Pig	Faeces	2014	United Kingdom	East of England	PRJEB8774	Farm06	ESBL not detected	42	Singleton
ERR1082452	Pig	Faeces	2014	United Kingdom	East of England	PRJEB8774	Farm06	ESBL not detected	90	88
ERR1082453	Pig	Faeces	2014	United Kingdom	East of England	PRJEB8774	Farm06	ESBL not detected	42	Singleton
ERR1082454	Pig	Faeces	2014	United Kingdom	East of England	PRJEB8774	Farm06	ESBL not detected	1716	Singleton
ERR1082455	Pig	Faeces	2014	United Kingdom	East of England	PRJEB8774	Farm06	ESBL not detected	42	Singleton
ERR1082457	Pig	Faeces	2014	United Kingdom	East of England	PRJEB8774	Farm06	ESBL not detected	10	10
ERR1082458	Pig	Faeces	2014	United Kingdom	East of England	PRJEB8774	Farm06	ESBL not detected	137	Singleton
ERR1082459	Pig	Faeces	2014	United Kingdom	East of England	PRJEB8774	Farm06	ESBL not detected	156	156
ERR1082460	Pig	Faeces	2014	United Kingdom	East of England	PRJEB8774	Farm07	ESBL not detected	10	10
ERR1082461	Pig	Faeces	2014	United Kingdom	East of England	PRJEB8774	Farm07	ESBL not detected	10	10
ERR1082462	Pig	Faeces	2014	United Kingdom	East of England	PRJEB8774	Farm07	ESBL not detected	10	10
ERR1082463	Pig	Faeces	2014	United Kingdom	East of England	PRJEB8774	Farm07	ESBL not detected	398	Singleton
ERR1082464	Pig	Faeces	2014	United Kingdom	East of England	PRJEB8774	Farm07	ESBL not detected	10	10
ERR1082465	Pig	Faeces	2014	United Kingdom	East of England	PRJEB8774	Farm07	ESBL not detected	542	Singleton
ERR1082466	Pig	Faeces	2014	United Kingdom	East of England	PRJEB8774	Farm07	ESBL not detected	10	10
ERR1082467	Pig	Faeces	2014	United Kingdom	East of England	PRJEB8774	Farm07	ESBL not detected	10	10
ERR1082468	Pig	Faeces	2014	United Kingdom	East of England	PRJEB8774	Farm07	ESBL not detected	5754	Singleton
ERR1082469	Pig	Faeces	2014	United Kingdom	East of England	PRJEB8774	Farm08	ESBL not detected	10	10
ERR1082470	Pig	Faeces	2014	United Kingdom	East of England	PRJEB8774	Farm08	ESBL not detected	154	Singleton
ERR1082471	Pig	Faeces	2014	United Kingdom	East of England	PRJEB8774	Farm08	ESBL not detected	993	746
ERR1082472	Pig	Faeces	2014	United Kingdom	East of England	PRJEB8774	Farm08	ESBL not detected	218	10
ERR1082473	Pig	Faeces	2014	United Kingdom	East of England	PRJEB8774	Farm08	ESBL not detected	46	Singleton
ERR1082474	Pig	Faeces	2014	United Kingdom	East of England	PRJEB8774	Farm08	ESBL not detected	5753	10
ERR1082475	Pig	Faeces	2014	United Kingdom	East of England	PRJEB8774	Farm08	ESBL not detected	165	165
ERR1082476	Pig	Faeces	2014	United Kingdom	East of England	PRJEB8774	Farm09	ESBL not detected	42	Singleton
ERR1082477	Pig	Faeces	2014	United Kingdom	East of England	PRJEB8774	Farm09	ESBL not detected	10	10
ERR1082478	Pig	Faeces	2014	United Kingdom	East of England	PRJEB8774	Farm09	ESBL not detected	10	10
ERR1082479	Pig	Faeces	2014	United Kingdom	East of England	PRJEB8774	Farm09	ESBL not detected	10	10
ERR1082480	Pig	Faeces	2014	United Kingdom	East of England	PRJEB8774	Farm09	ESBL not detected	2325	Singleton
ERR1082481	Pig	Faeces	2014	United Kingdom	East of England	PRJEB8774	Farm09	ESBL not detected	2325	Singleton
ERR1082482	Pig	Faeces	2014	United Kingdom	East of England	PRJEB8774	Farm09	ESBL not detected	90	88
ERR1082483	Pig	Faeces	2014	United Kingdom	East of England	PRJEB8774	Farm09	ESBL not detected	90	88
ERR1082484	Pig	Faeces	2014	United Kingdom	East of England	PRJEB8774	Farm09	ESBL not detected	993	746
ERR1082485	Pig	Faeces	2014	United Kingdom	East of England	PRJEB8774	Farm09	ESBL not detected	2325	Singleton
ERR1082486	Pig	Faeces	2014	United Kingdom	East of England	PRJEB8774	Farm10	ESBL not detected	10	10
ERR1082487	Pig	Faeces	2014	United Kingdom	East of England	PRJEB8774	Farm10	ESBL not detected	10	10
ERR1082488	Pig	Faeces	2014	United Kingdom	East of England	PRJEB8774	Farm10	ESBL not detected	398	Singleton
ERR1082489	Pig	Faeces	2014	United Kingdom	East of England	PRJEB8774	Farm11	ESBL not detected	5752	Singleton
ERR1082490	Pig	Faeces	2014	United Kingdom	East of England	PRJEB8774	Farm10	ESBL not detected	48	10
ERR1082492	Pig	Faeces	2014	United Kingdom	East of England	PRJEB8774	Farm10	ESBL not detected	10	10
ERR1082493	Pig	Faeces	2014	United Kingdom	East of England	PRJEB8774	Farm11	ESBL not detected	5749	Singleton
ERR1082497	Pig	Faeces	2014	United Kingdom	East of England	PRJEB8774	Farm07	ESBL not detected	154	Singleton
ERR1082498	Pig	Faeces	2014	United Kingdom	East of England	PRJEB8774	Farm08	ESBL not detected	993	746
ERR1082499	Pig	Faeces	2014	United Kingdom	East of England	PRJEB8774	Farm08	ESBL not detected	641	641
ERR1082500	Pig	Faeces	2014	United Kingdom	East of England	PRJEB8774	Farm08	ESBL not detected	3546	Singleton
ERR1082501	Pig	Faeces	2014	United Kingdom	East of England	PRJEB8774	Farm11	ESBL not detected	5749	Singleton
ERR1082502	Pig	Faeces	2014	United Kingdom	East of England	PRJEB8774	Farm11	ESBL not detected	4577	Singleton
ERR1082503	Pig	Faeces	2014	United Kingdom	East of England	PRJEB8774	Farm11	ESBL not detected	10	10
ERR1082505	Pig	Faeces	2014	United Kingdom	East of England	PRJEB8774	Farm11	ESBL not detected	10	10
ERR1082506	Pig	Faeces	2014	United Kingdom	East of England	PRJEB8774	Farm11	ESBL not detected	5750	Singleton
ERR1082507	Pig	Faeces	2014	United Kingdom	East of England	PRJEB8774	Farm11	ESBL not detected	57	57
ERR1082508	Pig	Faeces	2014	United Kingdom	East of England	PRJEB8774	Farm11	ESBL not detected	58	58
ERR1082509	Beef cattle	Faeces	2015	United Kingdom	East of England	PRJEB8774	Farm12	ESBL not detected	5730	5730
ERR1082510	Beef cattle	Faeces	2015	United Kingdom	East of England	PRJEB8774	Farm12	ESBL not detected	2035	Singleton
ERR1082511	Beef cattle	Faeces	2015	United Kingdom	East of England	PRJEB8774	Farm12	ESBL not detected	5730	5730
ERR1082512	Beef cattle	Faeces	2015	United Kingdom	East of England	PRJEB8774	Farm12	ESBL not detected	10	10
ERR1082513	Beef cattle	Faeces	2015	United Kingdom	East of England	PRJEB8774	Farm12	ESBL not detected	1308	5730
ERR1082514	Beef cattle	Faeces	2015	United Kingdom	East of England	PRJEB8774	Farm12	ESBL not detected	155	58
ERR1082515	Beef cattle	Faeces	2015	United Kingdom	East of England	PRJEB8774	Farm12	ESBL not detected	155	58
ERR1082516	Beef cattle	Faeces	2015	United Kingdom	East of England	PRJEB8774	Farm12	ESBL not detected	155	58
ERR1082517	Beef cattle	Faeces	2015	United Kingdom	East of England	PRJEB8774	Farm12	ESBL not detected	155	58
ERR1082518	Beef cattle	Faeces	2015	United Kingdom	East of England	PRJEB8774	Farm13	ESBL not detected	327	Singleton
ERR1082519	Beef cattle	Faeces	2015	United Kingdom	East of England	PRJEB8774	Farm13	ESBL not detected	906	224
ERR1082520	Beef cattle	Faeces	2015	United Kingdom	East of England	PRJEB8774	Farm13	ESBL not detected	906	224
ERR1082521	Beef cattle	Faeces	2015	United Kingdom	East of England	PRJEB8774	Farm13	ESBL not detected	5730	5730
ERR1082523	Beef cattle	Faeces	2015	United Kingdom	East of England	PRJEB8774	Farm13	ESBL not detected	58	58
ERR1082524	Beef cattle	Faeces	2015	United Kingdom	East of England	PRJEB8774	Farm13	ESBL not detected	5748	5748
ERR1082525	Beef cattle	Faeces	2015	United Kingdom	East of England	PRJEB8774	Farm13	ESBL not detected	154	Singleton
ERR1082526	Beef cattle	Faeces	2015	United Kingdom	East of England	PRJEB8774	Farm13	ESBL not detected	327	Singleton
ERR1082527	Beef cattle	Faeces	2015	United Kingdom	East of England	PRJEB8774	Farm13	ESBL not detected	327	Singleton
ERR1082528	Beef cattle	Faeces	2015	United Kingdom	East of England	PRJEB8774	Farm14	ESBL not detected	154	Singleton
ERR1082530	Beef cattle	Faeces	2015	United Kingdom	East of England	PRJEB8774	Farm14	ESBL not detected	2778	Singleton
ERR1082531	Beef cattle	Faeces	2015	United Kingdom	East of England	PRJEB8774	Farm14	ESBL not detected	795	Singleton
ERR1082532	Beef cattle	Faeces	2015	United Kingdom	East of England	PRJEB8774	Farm14	ESBL not detected	5503	10
ERR1082533	Beef cattle	Faeces	2015	United Kingdom	East of England	PRJEB8774	Farm14	ESBL not detected	2307	Singleton
ERR1082541	Beef cattle	Faeces	2015	United Kingdom	East of England	PRJEB8774	Farm15	ESBL not detected	343	Singleton
ERR1082545	Beef cattle	Faeces	2015	United Kingdom	East of England	PRJEB8774	Farm15	ESBL not detected	162	162
ERR1100422	Pig	Faeces	2014	United Kingdom	East of England	PRJEB8774	Farm10	ESBL not detected	34	10
ERR1100423	Pig	Faeces	2014	United Kingdom	East of England	PRJEB8774	Farm10	ESBL not detected	10	10
ERR1100424	Pig	Faeces	2014	United Kingdom	East of England	PRJEB8774	Farm10	ESBL not detected	10	10
ERR1100426	Dairy cattle	Faeces	2015	United Kingdom	East of England	PRJEB8774	Farm16	ESBL not detected	1128	162
ERR1100427	Dairy cattle	Faeces	2015	United Kingdom	East of England	PRJEB8774	Farm16	ESBL not detected	1665	5757
ERR1100444	Beef cattle	Faeces	2015	United Kingdom	East of England	PRJEB8774	Farm27	ESBL not detected	336	Singleton
ERR1100445	Dairy cattle	Faeces	2015	United Kingdom	East of England	PRJEB8774	Farm19	ESBL not detected	388	Singleton
ERR1100446	Dairy cattle	Faeces	2015	United Kingdom	East of England	PRJEB8774	Farm19	ESBL not detected	301	165
ERR1100447	Dairy cattle	Faeces	2015	United Kingdom	East of England	PRJEB8774	Farm19	ESBL not detected	154	Singleton
ERR1100448	Dairy cattle	Faeces	2015	United Kingdom	East of England	PRJEB8774	Farm19	ESBL not detected	1079	Singleton
ERR1100449	Dairy cattle	Faeces	2015	United Kingdom	East of England	PRJEB8774	Farm19	ESBL not detected	5746	Singleton
ERR1100450	Dairy cattle	Faeces	2015	United Kingdom	East of England	PRJEB8774	Farm19	ESBL not detected	5747	5747
ERR1100451	Chicken	Faeces	2015	United Kingdom	East of England	PRJEB8774	Farm20	ESBL not detected	1818	Singleton
ERR1100452	Chicken	Faeces	2015	United Kingdom	East of England	PRJEB8774	Farm20	ESBL not detected	57	57
ERR1100453	Chicken	Faeces	2015	United Kingdom	East of England	PRJEB8774	Farm20	ESBL not detected	1818	Singleton
ERR1100454	Chicken	Faeces	2015	United Kingdom	East of England	PRJEB8774	Farm20	ESBL not detected	1072	1072
ERR1100455	Chicken	Faeces	2015	United Kingdom	East of England	PRJEB8774	Farm20	ESBL not detected	101	101
ERR1100456	Chicken	Faeces	2015	United Kingdom	East of England	PRJEB8774	Farm20	ESBL not detected	1730	Singleton
ERR1100457	Chicken	Faeces	2015	United Kingdom	East of England	PRJEB8774	Farm20	ESBL not detected	5766	Singleton
ERR1100458	Chicken	Faeces	2015	United Kingdom	East of England	PRJEB8774	Farm21	ESBL not detected	752	10
ERR1100459	Chicken	Faeces	2015	United Kingdom	East of England	PRJEB8774	Farm21	ESBL not detected	1730	Singleton
ERR1100460	Chicken	Faeces	2015	United Kingdom	East of England	PRJEB8774	Farm21	ESBL not detected	10	10
ERR1100461	Chicken	Faeces	2015	United Kingdom	East of England	PRJEB8774	Farm21	ESBL not detected	117	117
ERR1100462	Pig	Faeces	2014	United Kingdom	East of England	PRJEB8774	Farm11	ESBL not detected	1112	Singleton
ERR1100463	Beef cattle	Faeces	2015	United Kingdom	East of England	PRJEB8774	Farm12	ESBL not detected	10	10
ERR1100464	Dairy cattle	Faeces	2015	United Kingdom	East of England	PRJEB8774	Farm16	ESBL not detected	711	Singleton
ERR1100465	Chicken	Faeces	2015	United Kingdom	East of England	PRJEB8774	Farm21	ESBL not detected	10	10
ERR1100466	Chicken	Faeces	2015	United Kingdom	East of England	PRJEB8774	Farm20	ESBL not detected	5766	Singleton
ERR1100467	Turkey	Faeces	2015	United Kingdom	East of England	PRJEB8774	Farm22	ESBL not detected	10	10
ERR1100468	Chicken	Faeces	2015	United Kingdom	East of England	PRJEB8774	Farm21	ESBL not detected	1011	Singleton
ERR1100469	Chicken	Faeces	2015	United Kingdom	East of England	PRJEB8774	Farm21	ESBL not detected	2223	Singleton
ERR1100470	Chicken	Faeces	2015	United Kingdom	East of England	PRJEB8774	Farm20	ESBL not detected	1141	10
ERR1100471	Turkey	Faeces	2015	United Kingdom	East of England	PRJEB8774	Farm22	ESBL not detected	10	10
ERR1100472	Chicken	Faeces	2015	United Kingdom	East of England	PRJEB8774	Farm20	ESBL not detected	665	Singleton
ERR1100473	Turkey	Faeces	2015	United Kingdom	East of England	PRJEB8774	Farm22	ESBL not detected	10	10
ERR1100474	Turkey	Faeces	2015	United Kingdom	East of England	PRJEB8774	Farm22	ESBL not detected	48	10
ERR1100475	Turkey	Faeces	2015	United Kingdom	East of England	PRJEB8774	Farm22	ESBL not detected	5761	10
ERR1100476	Turkey	Faeces	2015	United Kingdom	East of England	PRJEB8774	Farm22	ESBL not detected	1170	Singleton
ERR1100477	Turkey	Faeces	2015	United Kingdom	East of England	PRJEB8774	Farm22	ESBL not detected	5761	10
ERR1100478	Turkey	Faeces	2015	United Kingdom	East of England	PRJEB8774	Farm22	ESBL not detected	767	58
ERR1100479	Turkey	Faeces	2015	United Kingdom	East of England	PRJEB8774	Farm22	ESBL not detected	154	Singleton
ERR1100480	Turkey	Faeces	2015	United Kingdom	East of England	PRJEB8774	Farm22	ESBL not detected	973	Singleton
ERR1100481	Turkey	Faeces	2015	United Kingdom	East of England	PRJEB8774	Farm23	ESBL not detected	10	10
ERR1100482	Turkey	Faeces	2015	United Kingdom	East of England	PRJEB8774	Farm23	ESBL not detected	132	5748
ERR1100483	Turkey	Faeces	2015	United Kingdom	East of England	PRJEB8774	Farm23	ESBL not detected	1112	Singleton
ERR1100484	Turkey	Faeces	2015	United Kingdom	East of England	PRJEB8774	Farm23	ESBL not detected	5763	58
ERR1100485	Turkey	Faeces	2015	United Kingdom	East of England	PRJEB8774	Farm23	ESBL not detected	69	69
ERR1100486	Turkey	Faeces	2015	United Kingdom	East of England	PRJEB8774	Farm23	ESBL not detected	10	10
ERR1100487	Turkey	Faeces	2015	United Kingdom	East of England	PRJEB8774	Farm23	ESBL not detected	69	69
ERR1100488	Turkey	Faeces	2015	United Kingdom	East of England	PRJEB8774	Farm23	ESBL not detected	5765	5765
ERR1100489	Turkey	Faeces	2015	United Kingdom	East of England	PRJEB8774	Farm23	ESBL not detected	616	58
ERR1100490	Turkey	Faeces	2015	United Kingdom	East of England	PRJEB8774	Farm23	ESBL not detected	156	156
ERR1100491	Turkey	Faeces	2015	United Kingdom	East of England	PRJEB8774	Farm24	ESBL not detected	10	10
ERR1100492	Turkey	Faeces	2015	United Kingdom	East of England	PRJEB8774	Farm24	ESBL not detected	354	Singleton
ERR1100493	Turkey	Faeces	2015	United Kingdom	East of England	PRJEB8774	Farm24	ESBL not detected	685	10
ERR1100494	Turkey	Faeces	2015	United Kingdom	East of England	PRJEB8774	Farm24	ESBL not detected	117	117
ERR1100495	Turkey	Faeces	2015	United Kingdom	East of England	PRJEB8774	Farm24	ESBL not detected	354	Singleton
ERR1100496	Turkey	Faeces	2015	United Kingdom	East of England	PRJEB8774	Farm24	ESBL not detected	685	10
ERR1100497	Turkey	Faeces	2015	United Kingdom	East of England	PRJEB8774	Farm24	ESBL not detected	354	Singleton
ERR1100498	Turkey	Faeces	2015	United Kingdom	East of England	PRJEB8774	Farm24	ESBL not detected	616	58
ERR1100499	Turkey	Faeces	2015	United Kingdom	East of England	PRJEB8774	Farm25	ESBL not detected	5761	10
ERR1100500	Turkey	Faeces	2015	United Kingdom	East of England	PRJEB8774	Farm25	ESBL not detected	746	746
ERR1100501	Turkey	Faeces	2015	United Kingdom	East of England	PRJEB8774	Farm25	ESBL not detected	5763	58
ERR1100502	Turkey	Faeces	2015	United Kingdom	East of England	PRJEB8774	Farm25	ESBL not detected	5763	58
ERR1100503	Turkey	Faeces	2015	United Kingdom	East of England	PRJEB8774	Farm25	ESBL not detected	5764	206
ERR1100504	Turkey	Faeces	2015	United Kingdom	East of England	PRJEB8774	Farm25	ESBL not detected	10	10
ERR1100505	Turkey	Faeces	2015	United Kingdom	East of England	PRJEB8774	Farm25	ESBL not detected	10	10
ERR1100506	Turkey	Faeces	2015	United Kingdom	East of England	PRJEB8774	Farm26	ESBL not detected	1163	Singleton
ERR1100507	Turkey	Faeces	2015	United Kingdom	East of England	PRJEB8774	Farm26	ESBL not detected	744	10
ERR1100508	Turkey	Faeces	2015	United Kingdom	East of England	PRJEB8774	Farm26	ESBL not detected	93	93
ERR1100509	Turkey	Faeces	2015	United Kingdom	East of England	PRJEB8774	Farm26	ESBL not detected	10	10
ERR1100510	Turkey	Faeces	2015	United Kingdom	East of England	PRJEB8774	Farm26	ESBL not detected	744	10
ERR1100511	Turkey	Faeces	2015	United Kingdom	East of England	PRJEB8774	Farm26	ESBL not detected	3489	Singleton
ERR1100512	Turkey	Faeces	2015	United Kingdom	East of England	PRJEB8774	Farm26	ESBL not detected	10	10
ERR1100513	Turkey	Faeces	2015	United Kingdom	East of England	PRJEB8774	Farm26	ESBL not detected	156	156
ERR1100514	Turkey	Faeces	2015	United Kingdom	East of England	PRJEB8774	Farm26	ESBL not detected	5761	10
ERR1100515	Turkey	Faeces	2015	United Kingdom	East of England	PRJEB8774	Farm24	ESBL not detected	616	58
ERR1100516	Turkey	Faeces	2015	United Kingdom	East of England	PRJEB8774	Farm24	ESBL not detected	58	58
ERR1100517	Turkey	Faeces	2015	United Kingdom	East of England	PRJEB8774	Farm25	ESBL not detected	5762	165
ERR1100518	Turkey	Faeces	2015	United Kingdom	East of England	PRJEB8774	Farm25	ESBL not detected	162	162
ERR1100519	Turkey	Faeces	2015	United Kingdom	East of England	PRJEB8774	Farm25	ESBL not detected	746	746
ERR1100520	Beef cattle	Faeces	2015	United Kingdom	East of England	PRJEB8774	Farm27	ESBL not detected	58	58
ERR1100521	Beef cattle	Faeces	2015	United Kingdom	East of England	PRJEB8774	Farm27	ESBL not detected	5760	5730
ERR1100522	Beef cattle	Faeces	2015	United Kingdom	East of England	PRJEB8774	Farm27	ESBL not detected	58	58
ERR1100523	Beef cattle	Faeces	2015	United Kingdom	East of England	PRJEB8774	Farm27	ESBL not detected	58	58
ERR1100524	Beef cattle	Faeces	2015	United Kingdom	East of England	PRJEB8774	Farm27	ESBL not detected	10	10
ERR1100525	Beef cattle	Faeces	2015	United Kingdom	East of England	PRJEB8774	Farm27	ESBL not detected	906	224
ERR1100526	Beef cattle	Faeces	2015	United Kingdom	East of England	PRJEB8774	Farm27	ESBL not detected	99	Singleton
ERR1156142	Dairy cattle	Faeces	2015	United Kingdom	East of England	PRJEB8774	Farm17	ESBL not detected	2521	446
ERR1156143	Dairy cattle	Faeces	2015	United Kingdom	East of England	PRJEB8774	Farm17	ESBL not detected	154	Singleton
ERR1156145	Dairy cattle	Faeces	2015	United Kingdom	East of England	PRJEB8774	Farm18	ESBL not detected	278	Singleton
ERR1156146	Dairy cattle	Faeces	2015	United Kingdom	East of England	PRJEB8774	Farm16	ESBL not detected	278	Singleton
ERR1156147	Dairy cattle	Faeces	2015	United Kingdom	East of England	PRJEB8774	Farm16	ESBL not detected	278	Singleton
ERR1156148	Dairy cattle	Faeces	2015	United Kingdom	East of England	PRJEB8774	Farm19	ESBL not detected	10	10
ERR1156149	Dairy cattle	Faeces	2015	United Kingdom	East of England	PRJEB8774	Farm17	ESBL not detected	10	10
ERR1156150	Dairy cattle	Faeces	2015	United Kingdom	East of England	PRJEB8774	Farm17	ESBL not detected	10	10
ERR1156151	Dairy cattle	Faeces	2015	United Kingdom	East of England	PRJEB8774	Farm17	ESBL not detected	441	Singleton
ERR1156152	Dairy cattle	Faeces	2015	United Kingdom	East of England	PRJEB8774	Farm17	ESBL not detected	10	10
ERR1156153	Dairy cattle	Faeces	2015	United Kingdom	East of England	PRJEB8774	Farm19	ESBL not detected	295	Singleton
ERR1156154	Dairy cattle	Faeces	2015	United Kingdom	East of England	PRJEB8774	Farm19	ESBL not detected	1079	Singleton
ERR1156155	Dairy cattle	Faeces	2015	United Kingdom	East of England	PRJEB8774	Farm19	ESBL not detected	345	Singleton
ERR1156156	Chicken	Faeces	2015	United Kingdom	East of England	PRJEB8774	Farm21	ESBL not detected	10	10
ERR1156157	Chicken	Faeces	2015	United Kingdom	East of England	PRJEB8774	Farm21	ESBL not detected	10	10
ERR1156158	Chicken	Faeces	2015	United Kingdom	East of England	PRJEB8774	Farm21	ESBL not detected	10	10
ERR1156159	Turkey	Faeces	2015	United Kingdom	East of England	PRJEB8774	Farm26	ESBL not detected	38	38
ERR1156160	Beef cattle	Faeces	2015	United Kingdom	East of England	PRJEB8774	Farm27	ESBL not detected	5236	Singleton
ERR1156161	Beef cattle	Faeces	2015	United Kingdom	East of England	PRJEB8774	Farm27	ESBL not detected	5236	Singleton
ERR1156162	Chicken	Faeces	2015	United Kingdom	East of England	PRJEB8774	Farm28	ESBL not detected	10	10
ERR1156163	Chicken	Faeces	2015	United Kingdom	East of England	PRJEB8774	Farm28	ESBL not detected	10	10
ERR1156164	Chicken	Faeces	2015	United Kingdom	East of England	PRJEB8774	Farm28	ESBL not detected	1072	1072
ERR1156165	Chicken	Faeces	2015	United Kingdom	East of England	PRJEB8774	Farm28	ESBL not detected	665	Singleton
ERR1156166	Chicken	Faeces	2015	United Kingdom	East of England	PRJEB8774	Farm28	ESBL not detected	752	10
ERR1156167	Chicken	Faeces	2015	United Kingdom	East of England	PRJEB8774	Farm28	ESBL not detected	1072	1072
ERR1156168	Chicken	Faeces	2015	United Kingdom	East of England	PRJEB8774	Farm28	ESBL not detected	295	Singleton
ERR1156169	Chicken	Faeces	2015	United Kingdom	East of England	PRJEB8774	Farm29	ESBL not detected	5933	Singleton
ERR1156170	Chicken	Faeces	2015	United Kingdom	East of England	PRJEB8774	Farm29	ESBL not detected	2491	10
ERR1156171	Chicken	Faeces	2015	United Kingdom	East of England	PRJEB8774	Farm29	ESBL not detected	117	117
ERR1156172	Chicken	Faeces	2015	United Kingdom	East of England	PRJEB8774	Farm29	ESBL not detected	665	Singleton
ERR1156173	Chicken	Faeces	2015	United Kingdom	East of England	PRJEB8774	Farm29	ESBL not detected	665	Singleton
ERR1156174	Chicken	Faeces	2015	United Kingdom	East of England	PRJEB8774	Farm29	ESBL not detected	665	Singleton
ERR1156175	Chicken	Faeces	2015	United Kingdom	East of England	PRJEB8774	Farm29	ESBL not detected	23	88
ERR1156176	Chicken	Faeces	2015	United Kingdom	East of England	PRJEB8774	Farm29	ESBL not detected	189	165
ERR1156177	Chicken	Faeces	2015	United Kingdom	East of England	PRJEB8774	Farm29	ESBL not detected	752	10
ERR1156178	Chicken	Faeces	2015	United Kingdom	East of England	PRJEB8774	Farm29	ESBL not detected	665	Singleton
ERR1156179	Dairy cattle	Faeces	2015	United Kingdom	East of England	PRJEB8774	Farm16	ESBL not detected	1415	10
ERR1156180	Dairy cattle	Faeces	2015	United Kingdom	East of England	PRJEB8774	Farm18	ESBL not detected	5934	Singleton
ERR1156321	Chicken	Faeces	2015	United Kingdom	East of England	PRJEB8776	Farm20	ESBL detected	117	117
ERR1156322	Chicken	Faeces	2015	United Kingdom	East of England	PRJEB8776	Farm21	ESBL detected	602	446
ERR1156323	Turkey	Faeces	2015	United Kingdom	East of England	PRJEB8776	Farm24	ESBL detected	117	117
ERR1156324	Chicken	Faeces	2015	United Kingdom	East of England	PRJEB8776	Farm29	ESBL detected	10	10
ERR1156325	Chicken	Faeces	2015	United Kingdom	East of England	PRJEB8776	Farm29	ESBL detected	10	10
ERR1156326	Chicken	Faeces	2015	United Kingdom	East of England	PRJEB8776	Farm29	ESBL detected	10	10
ERR1156327	Chicken	Faeces	2015	United Kingdom	East of England	PRJEB8776	Farm29	ESBL detected	10	10
ERR1156328	Chicken	Faeces	2015	United Kingdom	East of England	PRJEB8776	Farm29	ESBL detected	10	10
ERR1156329	Chicken	Faeces	2015	United Kingdom	East of England	PRJEB8776	Farm29	ESBL detected	10	10
ERR1156330	Chicken	Faeces	2015	United Kingdom	East of England	PRJEB8776	Farm29	ESBL detected	10	10
ERR1156331	Chicken	Faeces	2015	United Kingdom	East of England	PRJEB8776	Farm29	ESBL detected	10	10
ERR1156332	Chicken	Faeces	2015	United Kingdom	East of England	PRJEB8776	Farm29	ESBL detected	10	10
ERR1156333	Chicken	Faeces	2015	United Kingdom	East of England	PRJEB8776	Farm29	ESBL detected	10	10
ERR1156334	Chicken	Meat	2015	United Kingdom	East of England	PRJEB8776	Supermarket01	ESBL detected	2307	Singleton
ERR1156335	Chicken	Meat	2015	United Kingdom	East of England	PRJEB8776	Supermarket03	ESBL detected	117	117
ERR1156336	Turkey	Meat	2015	United Kingdom	East of England	PRJEB8776	Supermarket03	ESBL detected	117	117
ERR1156337	Chicken	Meat	2015	United Kingdom	East of England	PRJEB8776	Supermarket03	ESBL detected	155	58
ERR1156338	Chicken	Meat	2015	United Kingdom	East of England	PRJEB8776	Supermarket04	ESBL detected	602	446
ERR1156339	Chicken	Meat	2015	United Kingdom	East of England	PRJEB8776	Supermarket04	ESBL detected	1640	57
ERR1156340	Chicken	Meat	2015	United Kingdom	East of England	PRJEB8776	Supermarket04	ESBL detected	5956	Singleton
ERR1156341	Chicken	Meat	2015	United Kingdom	East of England	PRJEB8776	Supermarket04	ESBL detected	602	446
ERR1156342	Turkey	Meat	2015	United Kingdom	East of England	PRJEB8776	Supermarket06	ESBL detected	117	117
ERR1156343	Chicken	Meat	2015	United Kingdom	East of England	PRJEB8776	Supermarket06	ESBL detected	602	446
ERR1156344	Chicken	Meat	2015	United Kingdom	East of England	PRJEB8776	Supermarket06	ESBL detected	117	117
ERR1156345	Chicken	Meat	2015	United Kingdom	East of England	PRJEB8776	Supermarket07	ESBL detected	602	446
ERR1156346	Chicken	Meat	2015	United Kingdom	East of England	PRJEB8776	Supermarket08	ESBL detected	5957	101
ERR1156347	Chicken	Meat	2015	United Kingdom	East of England	PRJEB8776	Supermarket09	ESBL detected	602	446
ERR1156348	Pig	Meat	2015	United Kingdom	East of England	PRJEB8776	Supermarket10	ESBL detected	88	88
ERR1156349	Chicken	Meat	2015	United Kingdom	East of England	PRJEB8776	Supermarket10	ESBL detected	57	57
ERR1156350	Chicken	Meat	2015	United Kingdom	East of England	PRJEB8776	Supermarket10	ESBL detected	57	57
ERR1156351	Chicken	Meat	2015	United Kingdom	East of England	PRJEB8776	Supermarket10	ESBL not detected	4243	Singleton
ERR1156352	Chicken	Meat	2015	United Kingdom	East of England	PRJEB8776	Supermarket10	ESBL detected	744	10
ERR1156353	Chicken	Meat	2015	United Kingdom	East of England	PRJEB8776	Supermarket11	ESBL detected	602	446
ERR1156354	Turkey	Faeces	2015	United Kingdom	East of England	PRJEB8776	Farm25	ESBL detected	5935	117
ERR1204072	Pig	Faeces	2014	United Kingdom	East of England	PRJEB8776	Farm02	ESBL detected	641	641
ERR1204073	Pig	Faeces	2014	United Kingdom	East of England	PRJEB8776	Farm02	ESBL detected	641	641
ERR1204074	Pig	Faeces	2014	United Kingdom	East of England	PRJEB8776	Farm02	ESBL detected	224	224
ERR1204075	Pig	Faeces	2014	United Kingdom	East of England	PRJEB8776	Farm02	ESBL detected	224	224
ERR1204076	Pig	Faeces	2014	United Kingdom	East of England	PRJEB8776	Farm08	ESBL detected	657	Singleton
ERR1204077	Pig	Faeces	2014	United Kingdom	East of England	PRJEB8776	Farm08	ESBL detected	657	Singleton
ERR1204079	Pig	Faeces	2014	United Kingdom	East of England	PRJEB8776	Farm08	ESBL detected	23	88
ERR1204080	Pig	Faeces	2014	United Kingdom	East of England	PRJEB8776	Farm08	ESBL detected	657	Singleton
ERR1204081	Pig	Faeces	2014	United Kingdom	East of England	PRJEB8776	Farm08	ESBL detected	23	88
ERR1204082	Pig	Faeces	2014	United Kingdom	East of England	PRJEB8776	Farm08	ESBL detected	542	Singleton
ERR1204083	Pig	Faeces	2014	United Kingdom	East of England	PRJEB8776	Farm08	ESBL detected	641	641
ERR1204084	Pig	Faeces	2014	United Kingdom	East of England	PRJEB8776	Farm08	ESBL detected	925	Singleton
ERR1204085	Pig	Faeces	2014	United Kingdom	East of England	PRJEB8776	Farm08	ESBL detected	657	Singleton
ERR1204086	Pig	Faeces	2014	United Kingdom	East of England	PRJEB8776	Farm09	ESBL detected	454	Singleton
ERR1204087	Pig	Faeces	2014	United Kingdom	East of England	PRJEB8776	Farm09	ESBL detected	454	Singleton
ERR1204088	Pig	Faeces	2014	United Kingdom	East of England	PRJEB8776	Farm09	ESBL detected	454	Singleton
ERR1204089	Pig	Faeces	2014	United Kingdom	East of England	PRJEB8776	Farm09	ESBL detected	454	Singleton
ERR1204090	Pig	Faeces	2014	United Kingdom	East of England	PRJEB8776	Farm09	ESBL detected	454	Singleton
ERR1204091	Pig	Faeces	2014	United Kingdom	East of England	PRJEB8776	Farm09	ESBL detected	454	Singleton
ERR1204092	Pig	Faeces	2014	United Kingdom	East of England	PRJEB8776	Farm09	ESBL detected	454	Singleton
ERR1204093	Pig	Faeces	2014	United Kingdom	East of England	PRJEB8776	Farm09	ESBL detected	454	Singleton
ERR1204094	Pig	Faeces	2014	United Kingdom	East of England	PRJEB8776	Farm10	ESBL detected	224	224
ERR1204095	Pig	Faeces	2014	United Kingdom	East of England	PRJEB8776	Farm10	ESBL detected	224	224
ERR1204096	Pig	Faeces	2014	United Kingdom	East of England	PRJEB8776	Farm10	ESBL detected	224	224
ERR1204097	Pig	Faeces	2014	United Kingdom	East of England	PRJEB8776	Farm10	ESBL detected	224	224
ERR1204098	Pig	Faeces	2014	United Kingdom	East of England	PRJEB8776	Farm10	ESBL detected	224	224
ERR1204099	Pig	Faeces	2014	United Kingdom	East of England	PRJEB8776	Farm10	ESBL detected	224	224
ERR1204100	Pig	Faeces	2014	United Kingdom	East of England	PRJEB8776	Farm10	ESBL detected	224	224
ERR1204101	Pig	Faeces	2014	United Kingdom	East of England	PRJEB8776	Farm10	ESBL detected	224	224
ERR1204102	Pig	Faeces	2014	United Kingdom	East of England	PRJEB8776	Farm10	ESBL detected	454	Singleton
ERR1204103	Pig	Faeces	2014	United Kingdom	East of England	PRJEB8776	Farm10	ESBL detected	454	Singleton
ERR1204104	Pig	Faeces	2014	United Kingdom	East of England	PRJEB8776	Farm11	ESBL detected	23	88
ERR1204105	Pig	Faeces	2014	United Kingdom	East of England	PRJEB8776	Farm11	ESBL detected	5952	206
ERR1204106	Pig	Faeces	2014	United Kingdom	East of England	PRJEB8776	Farm11	ESBL detected	5952	206
ERR1204107	Beef cattle	Faeces	2015	United Kingdom	East of England	PRJEB8776	Farm12	ESBL detected	196	Singleton
ERR1204108	Dairy cattle	Faeces	2015	United Kingdom	East of England	PRJEB8776	Farm16	ESBL detected	2325	Singleton
ERR1204109	Beef cattle	Faeces	2015	United Kingdom	East of England	PRJEB8776	Farm12	ESBL detected	196	Singleton
ERR1204110	Beef cattle	Faeces	2015	United Kingdom	East of England	PRJEB8776	Farm12	ESBL detected	196	Singleton
ERR1204111	Beef cattle	Faeces	2015	United Kingdom	East of England	PRJEB8776	Farm12	ESBL detected	196	Singleton
ERR1204112	Beef cattle	Faeces	2015	United Kingdom	East of England	PRJEB8776	Farm12	ESBL detected	196	Singleton
ERR1204113	Beef cattle	Faeces	2015	United Kingdom	East of England	PRJEB8776	Farm12	ESBL detected	196	Singleton
ERR1204114	Beef cattle	Faeces	2015	United Kingdom	East of England	PRJEB8776	Farm12	ESBL detected	196	Singleton
ERR1204115	Beef cattle	Faeces	2015	United Kingdom	East of England	PRJEB8776	Farm12	ESBL detected	196	Singleton
ERR1204116	Dairy cattle	Faeces	2015	United Kingdom	East of England	PRJEB8776	Farm16	ESBL detected	2325	Singleton
ERR1204117	Dairy cattle	Faeces	2015	United Kingdom	East of England	PRJEB8776	Farm16	ESBL not detected	2541	Singleton
ERR1204118	Dairy cattle	Faeces	2015	United Kingdom	East of England	PRJEB8776	Farm16	ESBL detected	2325	Singleton
ERR1204119	Dairy cattle	Faeces	2015	United Kingdom	East of England	PRJEB8776	Farm16	ESBL detected	2325	Singleton
ERR1204120	Dairy cattle	Faeces	2015	United Kingdom	East of England	PRJEB8776	Farm16	ESBL detected	2325	Singleton
ERR1204121	Dairy cattle	Faeces	2015	United Kingdom	East of England	PRJEB8776	Farm16	ESBL detected	2325	Singleton
ERR1204122	Turkey	Faeces	2015	United Kingdom	East of England	PRJEB8776	Farm22	ESBL detected	117	117
ERR1204123	Turkey	Faeces	2015	United Kingdom	East of England	PRJEB8776	Farm22	ESBL detected	117	117
ERR1204126	Turkey	Faeces	2015	United Kingdom	East of England	PRJEB8776	Farm22	ESBL detected	117	117
ERR1204127	Turkey	Faeces	2015	United Kingdom	East of England	PRJEB8776	Farm22	ESBL detected	117	117
ERR1204128	Turkey	Faeces	2015	United Kingdom	East of England	PRJEB8776	Farm22	ESBL detected	117	117
ERR1204129	Turkey	Faeces	2015	United Kingdom	East of England	PRJEB8776	Farm22	ESBL detected	117	117
ERR1204130	Turkey	Faeces	2015	United Kingdom	East of England	PRJEB8776	Farm22	ESBL detected	117	117
ERR1204131	Turkey	Faeces	2015	United Kingdom	East of England	PRJEB8776	Farm22	ESBL detected	117	117
ERR1204132	Turkey	Faeces	2015	United Kingdom	East of England	PRJEB8776	Farm22	ESBL detected	117	117
ERR1204133	Turkey	Faeces	2015	United Kingdom	East of England	PRJEB8776	Farm23	ESBL detected	746	746
ERR1204134	Turkey	Faeces	2015	United Kingdom	East of England	PRJEB8776	Farm23	ESBL detected	746	746
ERR1204135	Turkey	Faeces	2015	United Kingdom	East of England	PRJEB8776	Farm23	ESBL detected	746	746
ERR1204136	Turkey	Faeces	2015	United Kingdom	East of England	PRJEB8776	Farm23	ESBL detected	746	746
ERR1204137	Turkey	Faeces	2015	United Kingdom	East of England	PRJEB8776	Farm23	ESBL detected	746	746
ERR1204138	Turkey	Faeces	2015	United Kingdom	East of England	PRJEB8776	Farm23	ESBL detected	746	746
ERR1204139	Turkey	Faeces	2015	United Kingdom	East of England	PRJEB8776	Farm24	ESBL detected	117	117
ERR1204140	Turkey	Faeces	2015	United Kingdom	East of England	PRJEB8776	Farm24	ESBL detected	117	117
ERR1204141	Turkey	Faeces	2015	United Kingdom	East of England	PRJEB8776	Farm24	ESBL detected	117	117
ERR1204142	Turkey	Faeces	2015	United Kingdom	East of England	PRJEB8776	Farm24	ESBL detected	117	117
ERR1204143	Turkey	Faeces	2015	United Kingdom	East of England	PRJEB8776	Farm24	ESBL detected	117	117
ERR1204144	Turkey	Faeces	2015	United Kingdom	East of England	PRJEB8776	Farm25	ESBL detected	117	117
ERR1204145	Turkey	Faeces	2015	United Kingdom	East of England	PRJEB8776	Farm26	ESBL detected	746	746
ERR1204146	Turkey	Faeces	2015	United Kingdom	East of England	PRJEB8776	Farm26	ESBL detected	117	117
ERR1204147	Turkey	Faeces	2015	United Kingdom	East of England	PRJEB8776	Farm24	ESBL detected	117	117
ERR1204154	Pig	Faeces	2014	United Kingdom	East of England	PRJEB8776	Farm09	ESBL detected	454	Singleton
ERR1204155	Turkey	Faeces	2015	United Kingdom	East of England	PRJEB8776	Farm24	ESBL detected	117	117
ERR1204157	Turkey	Faeces	2015	United Kingdom	East of England	PRJEB8776	Farm24	ESBL detected	117	117
ERR1204176	Chicken	Faeces	2015	United Kingdom	East of England	PRJEB8776	Farm20	ESBL detected	117	117
ERR1204177	Chicken	Faeces	2015	United Kingdom	East of England	PRJEB8776	Farm20	ESBL detected	602	446
ERR1204178	Chicken	Faeces	2015	United Kingdom	East of England	PRJEB8776	Farm20	ESBL detected	602	446
ERR1204179	Chicken	Faeces	2015	United Kingdom	East of England	PRJEB8776	Farm20	ESBL detected	602	446
ERR1204180	Chicken	Faeces	2015	United Kingdom	East of England	PRJEB8776	Farm20	ESBL detected	602	446
ERR1204181	Chicken	Faeces	2015	United Kingdom	East of England	PRJEB8776	Farm20	ESBL detected	602	446
ERR1204182	Chicken	Faeces	2015	United Kingdom	East of England	PRJEB8776	Farm20	ESBL detected	602	446
ERR1204183	Chicken	Faeces	2015	United Kingdom	East of England	PRJEB8776	Farm20	ESBL detected	602	446
ERR1204184	Chicken	Faeces	2015	United Kingdom	East of England	PRJEB8776	Farm20	ESBL detected	602	446
ERR1204185	Chicken	Faeces	2015	United Kingdom	East of England	PRJEB8776	Farm21	ESBL detected	602	446
ERR1204186	Chicken	Faeces	2015	United Kingdom	East of England	PRJEB8776	Farm21	ESBL detected	602	446
ERR1204187	Chicken	Faeces	2015	United Kingdom	East of England	PRJEB8776	Farm21	ESBL detected	602	446
ERR1204188	Chicken	Faeces	2015	United Kingdom	East of England	PRJEB8776	Farm21	ESBL detected	602	446
ERR1204189	Chicken	Faeces	2015	United Kingdom	East of England	PRJEB8776	Farm21	ESBL detected	602	446
ERR1204190	Chicken	Faeces	2015	United Kingdom	East of England	PRJEB8776	Farm21	ESBL detected	602	446
ERR1204191	Chicken	Faeces	2015	United Kingdom	East of England	PRJEB8776	Farm21	ESBL detected	602	446
ERR1204192	Chicken	Faeces	2015	United Kingdom	East of England	PRJEB8776	Farm21	ESBL detected	602	446
ERR1204193	Chicken	Faeces	2015	United Kingdom	East of England	PRJEB8776	Farm21	ESBL detected	602	446
ERR1204194	Turkey	Faeces	2015	United Kingdom	East of England	PRJEB8776	Farm25	ESBL detected	5935	117
ERR1204195	Turkey	Faeces	2015	United Kingdom	East of England	PRJEB8776	Farm23	ESBL detected	746	746
ERR1204196	Turkey	Faeces	2015	United Kingdom	East of England	PRJEB8776	Farm25	ESBL detected	5935	117
ERR1204197	Turkey	Faeces	2015	United Kingdom	East of England	PRJEB8776	Farm25	ESBL detected	5935	117
ERR1204198	Turkey	Faeces	2015	United Kingdom	East of England	PRJEB8776	Farm25	ESBL detected	5935	117
ERR1204199	Turkey	Faeces	2015	United Kingdom	East of England	PRJEB8776	Farm25	ESBL detected	5935	117
ERR1204200	Turkey	Faeces	2015	United Kingdom	East of England	PRJEB8776	Farm25	ESBL detected	5935	117
ERR1204201	Turkey	Faeces	2015	United Kingdom	East of England	PRJEB8776	Farm25	ESBL detected	5935	117
ERR1204202	Turkey	Faeces	2015	United Kingdom	East of England	PRJEB8776	Farm26	ESBL detected	5935	117
ERR1204203	Turkey	Faeces	2015	United Kingdom	East of England	PRJEB8776	Farm26	ESBL detected	5935	117
ERR1204204	Turkey	Faeces	2015	United Kingdom	East of England	PRJEB8776	Farm26	ESBL detected	5935	117
ERR1204205	Turkey	Faeces	2015	United Kingdom	East of England	PRJEB8776	Farm26	ESBL detected	5935	117
ERR1204206	Turkey	Faeces	2015	United Kingdom	East of England	PRJEB8776	Farm26	ESBL detected	5935	117
ERR1204207	Turkey	Faeces	2015	United Kingdom	East of England	PRJEB8776	Farm26	ESBL detected	5935	117
ERR1204208	Turkey	Faeces	2015	United Kingdom	East of England	PRJEB8776	Farm26	ESBL detected	5935	117
ERR1204209	Turkey	Faeces	2015	United Kingdom	East of England	PRJEB8776	Farm24	ESBL detected	5935	117
ERR1204210	Turkey	Faeces	2015	United Kingdom	East of England	PRJEB8776	Farm25	ESBL detected	5935	117
ERR1204211	Dairy cattle	Faeces	2014	United Kingdom	East of England	PRJEB8776	Farm01	ESBL detected	162	162
ERR1204212	Beef cattle	Faeces	2015	United Kingdom	East of England	PRJEB8776	Farm12	ESBL detected	196	Singleton
ERR1204213	Beef cattle	Faeces	2015	United Kingdom	East of England	PRJEB8776	Farm12	ESBL detected	196	Singleton
ERR1204214	Dairy cattle	Faeces	2015	United Kingdom	East of England	PRJEB8776	Farm16	ESBL detected	2325	Singleton
ERR1204215	Dairy cattle	Faeces	2015	United Kingdom	East of England	PRJEB8776	Farm16	ESBL detected	2325	Singleton
ERR1204216	Dairy cattle	Faeces	2015	United Kingdom	East of England	PRJEB8776	Farm16	ESBL detected	2325	Singleton
ERR1204217	Turkey	Faeces	2015	United Kingdom	East of England	PRJEB8776	Farm22	ESBL detected	117	117
ERR1204218	Turkey	Faeces	2015	United Kingdom	East of England	PRJEB8776	Farm23	ESBL detected	117	117
ERR1204219	Turkey	Faeces	2015	United Kingdom	East of England	PRJEB8776	Farm23	ESBL detected	117	117
ERR1204220	Turkey	Faeces	2015	United Kingdom	East of England	PRJEB8776	Farm23	ESBL detected	117	117
ERR1204221	Turkey	Faeces	2015	United Kingdom	East of England	PRJEB8776	Farm25	ESBL detected	117	117
ERR1204223	Dairy cattle	Faeces	2014	United Kingdom	East of England	PRJEB8776	Farm01	ESBL detected	162	162
ERR1415316	Beef cattle	Faeces	2015	United Kingdom	East of England	PRJEB8776	Farm13	ESBL not detected	5730	5730
ERR1415328	Beef cattle	Faeces	2015	United Kingdom	East of England	PRJEB8776	Farm14	ESBL not detected	5503	10
ERR1415329	Beef cattle	Faeces	2015	United Kingdom	East of England	PRJEB8776	Farm14	ESBL not detected	10	10
ERR1415330	Beef cattle	Faeces	2015	United Kingdom	East of England	PRJEB8776	Farm14	ESBL not detected	10	10
ERR1415331	Beef cattle	Faeces	2015	United Kingdom	East of England	PRJEB8776	Farm15	ESBL not detected	28	Singleton
ERR1415332	Beef cattle	Faeces	2015	United Kingdom	East of England	PRJEB8776	Farm15	ESBL not detected	155	58
ERR1415333	Beef cattle	Faeces	2015	United Kingdom	East of England	PRJEB8776	Farm15	ESBL not detected	155	58
ERR1415334	Beef cattle	Faeces	2015	United Kingdom	East of England	PRJEB8776	Farm15	ESBL not detected	1629	Singleton
ERR1415336	Beef cattle	Faeces	2015	United Kingdom	East of England	PRJEB8776	Farm15	ESBL not detected	343	Singleton
ERR1415337	Beef cattle	Faeces	2015	United Kingdom	East of England	PRJEB8776	Farm15	ESBL not detected	10	10
ERR1415338	Beef cattle	Faeces	2015	United Kingdom	East of England	PRJEB8776	Farm15	ESBL not detected	1307	2328
ERR1415340	Beef cattle	Faeces	2015	United Kingdom	East of England	PRJEB8776	Farm15	ESBL not detected	4088	Singleton
ERR1415341	Beef cattle	Faeces	2015	United Kingdom	East of England	PRJEB8776	Farm14	ESBL not detected	1125	Singleton
ERR1415344	Dairy cattle	Faeces	2015	United Kingdom	East of England	PRJEB8776	Farm16	ESBL not detected	154	Singleton
ERR1415345	Dairy cattle	Faeces	2015	United Kingdom	East of England	PRJEB8776	Farm16	ESBL not detected	10	10
ERR1415346	Dairy cattle	Faeces	2015	United Kingdom	East of England	PRJEB8776	Farm16	ESBL not detected	5745	Singleton
ERR1415347	Dairy cattle	Faeces	2015	United Kingdom	East of England	PRJEB8776	Farm16	ESBL not detected	154	Singleton
ERR1415348	Dairy cattle	Faeces	2015	United Kingdom	East of England	PRJEB8776	Farm17	ESBL not detected	1146	Singleton
ERR1415349	Dairy cattle	Faeces	2015	United Kingdom	East of England	PRJEB8776	Farm17	ESBL not detected	10	10
ERR1415350	Dairy cattle	Faeces	2015	United Kingdom	East of England	PRJEB8776	Farm17	ESBL not detected	5565	58
ERR1415351	Dairy cattle	Faeces	2015	United Kingdom	East of England	PRJEB8776	Farm17	ESBL not detected	10	10
ERR1415352	Dairy cattle	Faeces	2015	United Kingdom	East of England	PRJEB8776	Farm18	ESBL not detected	5744	165
ERR1415353	Dairy cattle	Faeces	2015	United Kingdom	East of England	PRJEB8776	Farm18	ESBL not detected	5744	165
ERR1415354	Dairy cattle	Faeces	2015	United Kingdom	East of England	PRJEB8776	Farm18	ESBL not detected	5743	Singleton
ERR1415355	Dairy cattle	Faeces	2015	United Kingdom	East of England	PRJEB8776	Farm18	ESBL not detected	2328	2328
ERR1415356	Dairy cattle	Faeces	2015	United Kingdom	East of England	PRJEB8776	Farm18	ESBL not detected	5743	Singleton
ERR1415357	Dairy cattle	Faeces	2015	United Kingdom	East of England	PRJEB8776	Farm18	ESBL not detected	5743	Singleton
ERR1415358	Dairy cattle	Faeces	2015	United Kingdom	East of England	PRJEB8776	Farm18	ESBL not detected	388	Singleton
ERR1415359	Dairy cattle	Faeces	2015	United Kingdom	East of England	PRJEB8776	Farm18	ESBL not detected	388	Singleton
ERR434259	Human	Blood	2006	United Kingdom	East of England	PRJEB4681	Hospital01	ESBL not detected	10	10
ERR434260	Human	Blood	2007	United Kingdom	East of England	PRJEB4681	Hospital01	ESBL not detected	95	95
ERR434261	Human	Blood	2007	United Kingdom	East of England	PRJEB4681	Hospital01	ESBL not detected	73	73
ERR434262	Human	Blood	2007	United Kingdom	East of England	PRJEB4681	Hospital01	ESBL not detected	5338	Singleton
ERR434263	Human	Blood	2007	United Kingdom	East of England	PRJEB4681	Hospital01	ESBL not detected	453	641
ERR434264	Human	Blood	2009	United Kingdom	East of England	PRJEB4681	Hospital01	ESBL not detected	73	73
ERR434265	Human	Blood	2009	United Kingdom	East of England	PRJEB4681	Hospital01	ESBL not detected	131	131
ERR434266	Human	Blood	2009	United Kingdom	East of England	PRJEB4681	Hospital01	ESBL not detected	5387	131
ERR434267	Human	Blood	2009	United Kingdom	East of England	PRJEB4681	Hospital01	ESBL not detected	2067	2328
ERR434268	Human	Blood	2010	United Kingdom	East of England	PRJEB4681	Hospital01	ESBL not detected	223	58
ERR434269	Human	Blood	2010	United Kingdom	East of England	PRJEB4681	Hospital01	ESBL not detected	131	131
ERR434270	Human	Blood	2010	United Kingdom	East of England	PRJEB4681	Hospital01	ESBL not detected	73	73
ERR434271	Human	Blood	2010	United Kingdom	East of England	PRJEB4681	Hospital01	ESBL not detected	131	131
ERR434272	Human	Blood	2010	United Kingdom	East of England	PRJEB4681	Hospital01	ESBL not detected	69	69
ERR434273	Human	Blood	2011	United Kingdom	East of England	PRJEB4681	Hospital01	ESBL not detected	95	95
ERR434274	Human	Blood	2011	United Kingdom	East of England	PRJEB4681	Hospital01	ESBL not detected	361	Singleton
ERR434275	Human	Blood	2011	United Kingdom	East of England	PRJEB4681	Hospital01	ESBL not detected	14	14
ERR434276	Human	Blood	2011	United Kingdom	East of England	PRJEB4681	Hospital01	ESBL not detected	428	Singleton
ERR434277	Human	Blood	2011	United Kingdom	East of England	PRJEB4681	Hospital01	ESBL not detected	73	73
ERR434278	Human	Blood	2010	United Kingdom	East of England	PRJEB4681	Hospital01	ESBL not detected	38	38
ERR434279	Human	Blood	2012	United Kingdom	East of England	PRJEB4681	Hospital01	ESBL not detected	2526	Singleton
ERR434280	Human	Blood	2012	United Kingdom	East of England	PRJEB4681	Hospital01	ESBL not detected	131	131
ERR434281	Human	Blood	2012	United Kingdom	East of England	PRJEB4681	Hospital01	ESBL not detected	550	14
ERR434282	Human	Blood	2012	United Kingdom	East of England	PRJEB4681	Hospital01	ESBL detected	131	131
ERR434283	Human	Blood	2001	United Kingdom	North East	PRJEB4681	Hospital08	ESBL not detected	80	80
ERR434284	Human	Blood	2001	United Kingdom	North East	PRJEB4681	Hospital08	ESBL not detected	73	73
ERR434285	Human	Blood	2001	United Kingdom	North West	PRJEB4681	Hospital07	ESBL not detected	73	73
ERR434286	Human	Blood	2012	United Kingdom	East of England	PRJEB4681	Hospital01	ESBL not detected	5432	131
ERR434287	Human	Blood	2001	United Kingdom	South East	PRJEB4681	Hospital10	ESBL not detected	404	14
ERR434288	Human	Blood	2001	United Kingdom	South East	PRJEB4681	Hospital10	ESBL not detected	12	12
ERR434289	Human	Blood	2002	United Kingdom	South East	PRJEB4681	Hospital02	ESBL not detected	12	12
ERR434290	Human	Blood	2002	United Kingdom	West Midlands	PRJEB4681	Hospital03	ESBL not detected	5476	393
ERR434291	Human	Blood	2002	United Kingdom	West Midlands	PRJEB4681	Hospital03	ESBL not detected	10	10
ERR434292	Human	Blood	2002	United Kingdom	South West	PRJEB4681	Hospital04	ESBL not detected	641	641
ERR434293	Human	Blood	2002	United Kingdom	South West	PRJEB4681	Hospital04	ESBL not detected	106	69
ERR434294	Human	Blood	2002	United Kingdom	North West	PRJEB4681	Hospital05	ESBL not detected	452	Singleton
ERR434295	Human	Blood	2002	United Kingdom	North West	PRJEB4681	Hospital05	ESBL not detected	5461	95
ERR434296	Human	Blood	2002	United Kingdom	North East	PRJEB4681	Hospital08	ESBL not detected	59	59
ERR434297	Human	Blood	2003	United Kingdom	North East	PRJEB4681	Hospital08	ESBL not detected	685	10
ERR434298	Human	Blood	2003	United Kingdom	North West	PRJEB4681	Hospital07	ESBL detected	167	10
ERR434299	Human	Blood	2003	United Kingdom	North West	PRJEB4681	Hospital07	ESBL not detected	95	95
ERR434300	Human	Blood	2003	United Kingdom	North West	PRJEB4681	Hospital07	ESBL not detected	58	58
ERR434301	Human	Blood	2003	United Kingdom	South East	PRJEB4681	Hospital10	ESBL not detected	405	Singleton
ERR434302	Human	Blood	2004	United Kingdom	South East	PRJEB4681	Hospital02	ESBL not detected	73	73
ERR434304	Human	Blood	2004	United Kingdom	North West	PRJEB4681	Hospital07	ESBL detected	131	131
ERR434305	Human	Blood	2004	United Kingdom	South West	PRJEB4681	Hospital11	ESBL not detected	73	73
ERR434306	Human	Blood	2005	United Kingdom	West Midlands	PRJEB4681	Hospital03	ESBL not detected	73	73
ERR434307	Human	Blood	2005	United Kingdom	North West	PRJEB4681	Hospital05	ESBL not detected	95	95
ERR434308	Human	Blood	2005	United Kingdom	Yorkshire & the Humber	PRJEB4681	Hospital09	ESBL not detected	73	73
ERR434309	Human	Blood	2005	United Kingdom	London	PRJEB4681	Hospital06	ESBL not detected	452	Singleton
ERR434310	Human	Blood	2005	United Kingdom	London	PRJEB4681	Hospital06	ESBL detected	10	10
ERR434311	Human	Blood	2006	United Kingdom	South East	PRJEB4681	Hospital02	ESBL not detected	95	95
ERR434312	Human	Blood	2006	United Kingdom	South West	PRJEB4681	Hospital04	ESBL not detected	95	95
ERR434313	Human	Blood	2007	United Kingdom	North East	PRJEB4681	Hospital08	ESBL not detected	73	73
ERR434314	Human	Blood	2007	United Kingdom	North West	PRJEB4681	Hospital07	ESBL not detected	95	95
ERR434315	Human	Blood	2007	United Kingdom	North West	PRJEB4681	Hospital07	ESBL not detected	357	Singleton
ERR434316	Human	Blood	2007	United Kingdom	South West	PRJEB4681	Hospital11	ESBL not detected	73	73
ERR434317	Human	Blood	2007	United Kingdom	South West	PRJEB4681	Hospital11	ESBL not detected	83	83
ERR434318	Human	Blood	2007	United Kingdom	South East	PRJEB4681	Hospital02	ESBL not detected	648	648
ERR434319	Human	Blood	2008	United Kingdom	West Midlands	PRJEB4681	Hospital03	ESBL detected	131	131
ERR434320	Human	Blood	2006	United Kingdom	East of England	PRJEB4681	Hospital01	ESBL not detected	5425	Singleton
ERR434321	Human	Blood	2006	United Kingdom	North West	PRJEB4681	Hospital05	ESBL not detected	357	Singleton
ERR434322	Human	Blood	2006	United Kingdom	North West	PRJEB4681	Hospital05	ESBL not detected	372	Singleton
ERR434323	Human	Blood	2006	United Kingdom	North East	PRJEB4681	Hospital08	ESBL not detected	393	393
ERR434324	Human	Blood	2007	United Kingdom	South West	PRJEB4681	Hospital04	ESBL not detected	405	Singleton
ERR434325	Human	Blood	2006	United Kingdom	North East	PRJEB4681	Hospital08	ESBL not detected	69	69
ERR434326	Human	Blood	2006	United Kingdom	North East	PRJEB4681	Hospital08	ESBL not detected	394	Singleton
ERR434327	Human	Blood	2006	United Kingdom	Yorkshire & the Humber	PRJEB4681	Hospital09	ESBL not detected	10	10
ERR434328	Human	Blood	2006	United Kingdom	Yorkshire & the Humber	PRJEB4681	Hospital09	ESBL not detected	5614	Singleton
ERR434329	Human	Blood	2008	United Kingdom	North West	PRJEB4681	Hospital05	ESBL not detected	59	59
ERR434330	Human	Blood	2008	United Kingdom	Yorkshire & the Humber	PRJEB4681	Hospital09	ESBL not detected	73	73
ERR434331	Human	Blood	2008	United Kingdom	South East	PRJEB4681	Hospital10	ESBL not detected	12	12
ERR434332	Human	Blood	2008	United Kingdom	South West	PRJEB4681	Hospital11	ESBL not detected	538	Singleton
ERR434333	Human	Blood	2009	United Kingdom	South West	PRJEB4681	Hospital04	ESBL not detected	73	73
ERR434334	Human	Blood	2009	United Kingdom	North East	PRJEB4681	Hospital08	ESBL not detected	405	Singleton
ERR434335	Human	Blood	2009	United Kingdom	South East	PRJEB4681	Hospital10	ESBL not detected	676	83
ERR434336	Human	Blood	2010	United Kingdom	South West	PRJEB4681	Hospital04	ESBL not detected	73	73
ERR434337	Human	Blood	2010	United Kingdom	North West	PRJEB4681	Hospital05	ESBL not detected	95	95
ERR434338	Human	Blood	2010	United Kingdom	South East	PRJEB4681	Hospital02	ESBL not detected	131	131
ERR434339	Human	Blood	2010	United Kingdom	North West	PRJEB4681	Hospital07	ESBL not detected	357	Singleton
ERR434340	Human	Blood	2009	United Kingdom	North West	PRJEB4681	Hospital07	ESBL not detected	73	73
ERR434341	Human	Blood	2009	United Kingdom	South West	PRJEB4681	Hospital11	ESBL not detected	73	73
ERR434342	Human	Blood	2010	United Kingdom	South East	PRJEB4681	Hospital10	ESBL not detected	95	95
ERR434343	Human	Blood	2010	United Kingdom	South West	PRJEB4681	Hospital11	ESBL not detected	1423	Singleton
ERR434344	Human	Blood	2011	United Kingdom	South East	PRJEB4681	Hospital02	ESBL not detected	73	73
ERR434345	Human	Blood	2011	United Kingdom	West Midlands	PRJEB4681	Hospital03	ESBL not detected	73	73
ERR434346	Human	Blood	2011	United Kingdom	West Midlands	PRJEB4681	Hospital03	ESBL not detected	95	95
ERR434347	Human	Blood	2011	United Kingdom	West Midlands	PRJEB4681	Hospital03	ESBL detected	131	131
ERR434348	Human	Blood	2011	United Kingdom	West Midlands	PRJEB4681	Hospital03	ESBL not detected	10	10
ERR434349	Human	Blood	2011	United Kingdom	South West	PRJEB4681	Hospital04	ESBL not detected	372	Singleton
ERR434350	Human	Blood	2011	United Kingdom	North East	PRJEB4681	Hospital08	ESBL not detected	131	131
ERR434351	Human	Blood	2011	United Kingdom	South East	PRJEB4681	Hospital10	ESBL not detected	58	58
ERR434352	Human	Blood	2008	United Kingdom	North East	PRJEB4681	Hospital08	ESBL not detected	131	131
ERR434353	Human	Blood	2009	United Kingdom	North West	PRJEB4681	Hospital05	ESBL not detected	453	641
ERR434354	Human	Blood	2011	United Kingdom	London	PRJEB4681	Hospital06	ESBL not detected	95	95
ERR434355	Human	Blood	2007	United Kingdom	East of England	PRJEB4681	Hospital01	ESBL not detected	453	641
ERR434356	Human	Blood	2008	United Kingdom	East of England	PRJEB4681	Hospital01	ESBL not detected	95	95
ERR434357	Human	Blood	2008	United Kingdom	East of England	PRJEB4681	Hospital01	ESBL not detected	73	73
ERR434358	Human	Blood	2008	United Kingdom	East of England	PRJEB4681	Hospital01	ESBL not detected	1431	Singleton
ERR434359	Human	Blood	2009	United Kingdom	East of England	PRJEB4681	Hospital01	ESBL not detected	5663	Singleton
ERR434360	Human	Blood	2009	United Kingdom	East of England	PRJEB4681	Hospital01	ESBL not detected	95	95
ERR434361	Human	Blood	2010	United Kingdom	East of England	PRJEB4681	Hospital01	ESBL not detected	131	131
ERR434362	Human	Blood	2010	United Kingdom	East of England	PRJEB4681	Hospital01	ESBL not detected	1618	73
ERR434363	Human	Blood	2010	United Kingdom	East of England	PRJEB4681	Hospital01	ESBL not detected	357	Singleton
ERR434364	Human	Blood	2010	United Kingdom	East of England	PRJEB4681	Hospital01	ESBL not detected	144	144
ERR434365	Human	Blood	2010	United Kingdom	East of England	PRJEB4681	Hospital01	ESBL not detected	131	131
ERR434366	Human	Blood	2010	United Kingdom	East of England	PRJEB4681	Hospital01	ESBL not detected	10	10
ERR434367	Human	Blood	2010	United Kingdom	East of England	PRJEB4681	Hospital01	ESBL detected	73	73
ERR434368	Human	Blood	2010	United Kingdom	East of England	PRJEB4681	Hospital01	ESBL not detected	131	131
ERR434369	Human	Blood	2010	United Kingdom	East of England	PRJEB4681	Hospital01	ESBL not detected	357	Singleton
ERR434370	Human	Blood	2010	United Kingdom	East of England	PRJEB4681	Hospital01	ESBL not detected	131	131
ERR434371	Human	Blood	2011	United Kingdom	East of England	PRJEB4681	Hospital01	ESBL not detected	127	127
ERR434372	Human	Blood	2011	United Kingdom	East of England	PRJEB4681	Hospital01	ESBL not detected	550	14
ERR434373	Human	Blood	2011	United Kingdom	East of England	PRJEB4681	Hospital01	ESBL not detected	73	73
ERR434374	Human	Blood	2011	United Kingdom	East of England	PRJEB4681	Hospital01	ESBL detected	44	10
ERR434375	Human	Blood	2011	United Kingdom	East of England	PRJEB4681	Hospital01	ESBL not detected	95	95
ERR434376	Human	Blood	2012	United Kingdom	East of England	PRJEB4681	Hospital01	ESBL not detected	95	95
ERR434377	Human	Blood	2012	United Kingdom	East of England	PRJEB4681	Hospital01	ESBL not detected	131	131
ERR434378	Human	Blood	2012	United Kingdom	East of England	PRJEB4681	Hospital01	ESBL not detected	73	73
ERR434379	Human	Blood	2013	United Kingdom	East of England	PRJEB4681	Hospital01	ESBL not detected	73	73
ERR434380	Human	Blood	2001	United Kingdom	South East	PRJEB4681	Hospital02	ESBL not detected	73	73
ERR434381	Human	Blood	2001	United Kingdom	West Midlands	PRJEB4681	Hospital03	ESBL not detected	14	14
ERR434382	Human	Blood	2001	United Kingdom	South West	PRJEB4681	Hospital04	ESBL not detected	73	73
ERR434383	Human	Blood	2001	United Kingdom	North West	PRJEB4681	Hospital05	ESBL not detected	144	144
ERR434384	Human	Blood	2001	United Kingdom	North East	PRJEB4681	Hospital08	ESBL not detected	73	73
ERR434385	Human	Blood	2002	United Kingdom	West Midlands	PRJEB4681	Hospital03	ESBL not detected	354	Singleton
ERR434386	Human	Blood	2002	United Kingdom	East of England	PRJEB4681	Hospital01	ESBL not detected	550	14
ERR434387	Human	Blood	2002	United Kingdom	Yorkshire & the Humber	PRJEB4681	Hospital09	ESBL not detected	59	59
ERR434388	Human	Blood	2002	United Kingdom	Yorkshire & the Humber	PRJEB4681	Hospital09	ESBL not detected	38	38
ERR434389	Human	Blood	2002	United Kingdom	South East	PRJEB4681	Hospital10	ESBL not detected	79	Singleton
ERR434390	Human	Blood	2003	United Kingdom	South East	PRJEB4681	Hospital02	ESBL not detected	95	95
ERR434391	Human	Blood	2003	United Kingdom	East of England	PRJEB4681	Hospital01	ESBL not detected	131	131
ERR434392	Human	Blood	2003	United Kingdom	North East	PRJEB4681	Hospital08	ESBL not detected	73	73
ERR434393	Human	Blood	2003	United Kingdom	North East	PRJEB4681	Hospital08	ESBL not detected	5552	Singleton
ERR434394	Human	Blood	2003	United Kingdom	North West	PRJEB4681	Hospital07	ESBL not detected	405	Singleton
ERR434395	Human	Blood	2003	United Kingdom	South West	PRJEB4681	Hospital11	ESBL not detected	127	127
ERR434396	Human	Blood	2004	United Kingdom	East of England	PRJEB4681	Hospital01	ESBL not detected	567	Singleton
ERR434397	Human	Blood	2004	United Kingdom	North East	PRJEB4681	Hospital08	ESBL not detected	69	69
ERR434398	Human	Blood	2004	United Kingdom	Yorkshire & the Humber	PRJEB4681	Hospital09	ESBL not detected	106	69
ERR434399	Human	Blood	2005	United Kingdom	South East	PRJEB4681	Hospital02	ESBL not detected	95	95
ERR434400	Human	Blood	2005	United Kingdom	North West	PRJEB4681	Hospital07	ESBL not detected	73	73
ERR434401	Human	Blood	2005	United Kingdom	North West	PRJEB4681	Hospital07	ESBL not detected	131	131
ERR434402	Human	Blood	2006	United Kingdom	West Midlands	PRJEB4681	Hospital03	ESBL not detected	73	73
ERR434403	Human	Blood	2006	United Kingdom	East of England	PRJEB4681	Hospital01	ESBL not detected	5425	Singleton
ERR434404	Human	Blood	2007	United Kingdom	North East	PRJEB4681	Hospital08	ESBL not detected	95	95
ERR434405	Human	Blood	2007	United Kingdom	North East	PRJEB4681	Hospital08	ESBL detected	131	131
ERR434406	Human	Blood	2007	United Kingdom	North West	PRJEB4681	Hospital07	ESBL not detected	73	73
ERR434407	Human	Blood	2007	United Kingdom	South East	PRJEB4681	Hospital10	ESBL not detected	95	95
ERR434408	Human	Blood	2006	United Kingdom	North West	PRJEB4681	Hospital07	ESBL not detected	12	12
ERR434409	Human	Blood	2007	United Kingdom	South East	PRJEB4681	Hospital10	ESBL not detected	117	117
ERR434410	Human	Blood	2009	United Kingdom	North East	PRJEB4681	Hospital08	ESBL not detected	1262	73
ERR434411	Human	Blood	2008	United Kingdom	West Midlands	PRJEB4681	Hospital03	ESBL not detected	10	10
ERR434412	Human	Blood	2008	United Kingdom	London	PRJEB4681	Hospital06	ESBL not detected	95	95
ERR434413	Human	Blood	2006	United Kingdom	East of England	PRJEB4681	Hospital01	ESBL not detected	144	144
ERR434414	Human	Blood	2007	United Kingdom	South West	PRJEB4681	Hospital04	ESBL not detected	10	10
ERR434415	Human	Blood	2006	United Kingdom	North West	PRJEB4681	Hospital07	ESBL not detected	648	648
ERR434416	Human	Blood	2007	United Kingdom	South West	PRJEB4681	Hospital04	ESBL not detected	405	Singleton
ERR434417	Human	Blood	2006	United Kingdom	South East	PRJEB4681	Hospital10	ESBL detected	131	131
ERR434418	Human	Blood	2006	United Kingdom	South East	PRJEB4681	Hospital10	ESBL detected	131	131
ERR434419	Human	Blood	2006	United Kingdom	South West	PRJEB4681	Hospital11	ESBL not detected	131	131
ERR434420	Human	Blood	2006	United Kingdom	South East	PRJEB4681	Hospital10	ESBL not detected	14	14
ERR434421	Human	Blood	2008	United Kingdom	North West	PRJEB4681	Hospital05	ESBL detected	131	131
ERR434422	Human	Blood	2008	United Kingdom	North East	PRJEB4681	Hospital08	ESBL not detected	10	10
ERR434423	Human	Blood	2008	United Kingdom	London	PRJEB4681	Hospital06	ESBL not detected	38	38
ERR434424	Human	Blood	2009	United Kingdom	North West	PRJEB4681	Hospital05	ESBL not detected	409	Singleton
ERR434425	Human	Blood	2009	United Kingdom	Yorkshire & the Humber	PRJEB4681	Hospital09	ESBL not detected	95	95
ERR434426	Human	Blood	2009	United Kingdom	London	PRJEB4681	Hospital06	ESBL not detected	131	131
ERR434427	Human	Blood	2009	United Kingdom	South West	PRJEB4681	Hospital11	ESBL not detected	73	73
ERR434428	Human	Blood	2010	United Kingdom	West Midlands	PRJEB4681	Hospital03	ESBL not detected	12	12
ERR434429	Human	Blood	2009	United Kingdom	South East	PRJEB4681	Hospital10	ESBL not detected	415	59
ERR434430	Human	Blood	2010	United Kingdom	North East	PRJEB4681	Hospital08	ESBL not detected	404	14
ERR434431	Human	Blood	2010	United Kingdom	North East	PRJEB4681	Hospital08	ESBL not detected	12	12
ERR434432	Human	Blood	2010	United Kingdom	Yorkshire & the Humber	PRJEB4681	Hospital09	ESBL not detected	73	73
ERR434433	Human	Blood	2010	United Kingdom	Yorkshire & the Humber	PRJEB4681	Hospital09	ESBL not detected	73	73
ERR434434	Human	Blood	2010	United Kingdom	North West	PRJEB4681	Hospital05	ESBL not detected	1618	73
ERR434435	Human	Blood	2010	United Kingdom	South West	PRJEB4681	Hospital11	ESBL not detected	73	73
ERR434436	Human	Blood	2011	United Kingdom	South East	PRJEB4681	Hospital02	ESBL not detected	95	95
ERR434437	Human	Blood	2010	United Kingdom	West Midlands	PRJEB4681	Hospital03	ESBL not detected	1972	1072
ERR434438	Human	Blood	2011	United Kingdom	West Midlands	PRJEB4681	Hospital03	ESBL not detected	69	69
ERR434439	Human	Blood	2011	United Kingdom	London	PRJEB4681	Hospital06	ESBL not detected	95	95
ERR434440	Human	Blood	2011	United Kingdom	Yorkshire & the Humber	PRJEB4681	Hospital09	ESBL not detected	95	95
ERR434441	Human	Blood	2011	United Kingdom	South West	PRJEB4681	Hospital11	ESBL not detected	73	73
ERR434442	Human	Blood	2003	United Kingdom	South West	PRJEB4681	Hospital11	ESBL not detected	69	69
ERR434443	Human	Blood	2004	United Kingdom	East of England	PRJEB4681	Hospital01	ESBL not detected	393	393
ERR434444	Human	Blood	2005	United Kingdom	North West	PRJEB4681	Hospital07	ESBL not detected	10	10
ERR434445	Human	Blood	2008	United Kingdom	North West	PRJEB4681	Hospital05	ESBL detected	131	131
ERR434446	Human	Blood	2005	United Kingdom	South West	PRJEB4681	Hospital11	ESBL not detected	144	144
ERR434447	Human	Blood	2003	United Kingdom	London	PRJEB4681	Hospital06	ESBL not detected	59	59
ERR434448	Human	Blood	2005	United Kingdom	Yorkshire & the Humber	PRJEB4681	Hospital09	ESBL detected	131	131
ERR434449	Human	Blood	2009	United Kingdom	London	PRJEB4681	Hospital06	ESBL not detected	95	95
ERR434450	Human	Blood	2010	United Kingdom	North West	PRJEB4681	Hospital07	ESBL not detected	131	131
ERR434451	Human	Blood	2009	United Kingdom	East of England	PRJEB4681	Hospital01	ESBL not detected	73	73
ERR434452	Human	Blood	2010	United Kingdom	East of England	PRJEB4681	Hospital01	ESBL not detected	95	95
ERR434453	Human	Blood	2010	United Kingdom	East of England	PRJEB4681	Hospital01	ESBL not detected	5308	Singleton
ERR434454	Human	Blood	2010	United Kingdom	East of England	PRJEB4681	Hospital01	ESBL detected	73	73
ERR434455	Human	Blood	2010	United Kingdom	East of England	PRJEB4681	Hospital01	ESBL not detected	38	38
ERR434456	Human	Blood	2010	United Kingdom	East of England	PRJEB4681	Hospital01	ESBL not detected	127	127
ERR434457	Human	Blood	2010	United Kingdom	East of England	PRJEB4681	Hospital01	ESBL not detected	131	131
ERR434458	Human	Blood	2010	United Kingdom	East of England	PRJEB4681	Hospital01	ESBL not detected	5678	95
ERR434459	Human	Blood	2010	United Kingdom	East of England	PRJEB4681	Hospital01	ESBL not detected	453	641
ERR434460	Human	Blood	2010	United Kingdom	East of England	PRJEB4681	Hospital01	ESBL not detected	46	Singleton
ERR434461	Human	Blood	2010	United Kingdom	East of England	PRJEB4681	Hospital01	ESBL detected	73	73
ERR434462	Human	Blood	2010	United Kingdom	East of England	PRJEB4681	Hospital01	ESBL detected	131	131
ERR434463	Human	Blood	2010	United Kingdom	East of England	PRJEB4681	Hospital01	ESBL not detected	59	59
ERR434464	Human	Blood	2010	United Kingdom	East of England	PRJEB4681	Hospital01	ESBL not detected	646	Singleton
ERR434465	Human	Blood	2011	United Kingdom	East of England	PRJEB4681	Hospital01	ESBL not detected	550	14
ERR434466	Human	Blood	2011	United Kingdom	East of England	PRJEB4681	Hospital01	ESBL not detected	95	95
ERR434467	Human	Blood	2011	United Kingdom	East of England	PRJEB4681	Hospital01	ESBL not detected	73	73
ERR434468	Human	Blood	2011	United Kingdom	East of England	PRJEB4681	Hospital01	ESBL not detected	28	Singleton
ERR434469	Human	Blood	2011	United Kingdom	East of England	PRJEB4681	Hospital01	ESBL not detected	93	93
ERR434470	Human	Blood	2012	United Kingdom	East of England	PRJEB4681	Hospital01	ESBL not detected	73	73
ERR434471	Human	Blood	2012	United Kingdom	East of England	PRJEB4681	Hospital01	ESBL not detected	131	131
ERR434472	Human	Blood	2012	United Kingdom	East of England	PRJEB4681	Hospital01	ESBL detected	131	131
ERR434473	Human	Blood	2012	United Kingdom	East of England	PRJEB4681	Hospital01	ESBL detected	131	131
ERR434474	Human	Blood	2012	United Kingdom	East of England	PRJEB4681	Hospital01	ESBL not detected	357	Singleton
ERR434475	Human	Blood	2001	United Kingdom	South East	PRJEB4681	Hospital02	ESBL not detected	73	73
ERR434476	Human	Blood	2001	United Kingdom	South East	PRJEB4681	Hospital02	ESBL not detected	73	73
ERR434477	Human	Blood	2001	United Kingdom	South West	PRJEB4681	Hospital04	ESBL not detected	405	Singleton
ERR434478	Human	Blood	2001	United Kingdom	North East	PRJEB4681	Hospital08	ESBL not detected	95	95
ERR434479	Human	Blood	2001	United Kingdom	North West	PRJEB4681	Hospital07	ESBL not detected	372	Singleton
ERR434480	Human	Blood	2010	United Kingdom	East of England	PRJEB4681	Hospital01	ESBL not detected	144	144
ERR434481	Human	Blood	2001	United Kingdom	Yorkshire & the Humber	PRJEB4681	Hospital09	ESBL not detected	1670	Singleton
ERR434482	Human	Blood	2001	United Kingdom	South East	PRJEB4681	Hospital10	ESBL not detected	80	80
ERR434483	Human	Blood	2002	United Kingdom	North West	PRJEB4681	Hospital05	ESBL not detected	73	73
ERR434484	Human	Blood	2002	United Kingdom	North East	PRJEB4681	Hospital08	ESBL not detected	5363	10
ERR434485	Human	Blood	2003	United Kingdom	West Midlands	PRJEB4681	Hospital03	ESBL not detected	10	10
ERR434486	Human	Blood	2003	United Kingdom	South West	PRJEB4681	Hospital04	ESBL not detected	62	62
ERR434487	Human	Blood	2003	United Kingdom	North West	PRJEB4681	Hospital07	ESBL not detected	12	12
ERR434488	Human	Blood	2003	United Kingdom	Yorkshire & the Humber	PRJEB4681	Hospital09	ESBL not detected	2567	636
ERR434489	Human	Blood	2004	United Kingdom	South East	PRJEB4681	Hospital02	ESBL not detected	69	69
ERR434490	Human	Blood	2004	United Kingdom	West Midlands	PRJEB4681	Hospital03	ESBL not detected	95	95
ERR434491	Human	Blood	2001	United Kingdom	London	PRJEB4681	Hospital06	ESBL not detected	539	Singleton
ERR434492	Human	Blood	2004	United Kingdom	North West	PRJEB4681	Hospital07	ESBL not detected	12	12
ERR434493	Human	Blood	2004	United Kingdom	North West	PRJEB4681	Hospital07	ESBL not detected	144	144
ERR434494	Human	Blood	2004	United Kingdom	Yorkshire & the Humber	PRJEB4681	Hospital09	ESBL not detected	73	73
ERR434495	Human	Blood	2003	United Kingdom	London	PRJEB4681	Hospital06	ESBL not detected	393	393
ERR434496	Human	Blood	2005	United Kingdom	North East	PRJEB4681	Hospital08	ESBL not detected	58	58
ERR434497	Human	Blood	2005	United Kingdom	London	PRJEB4681	Hospital06	ESBL not detected	131	131
ERR434498	Human	Blood	2005	United Kingdom	South West	PRJEB4681	Hospital11	ESBL detected	73	73
ERR434499	Human	Blood	2005	United Kingdom	South West	PRJEB4681	Hospital11	ESBL not detected	95	95
ERR434500	Human	Blood	2006	United Kingdom	South East	PRJEB4681	Hospital02	ESBL not detected	95	95
ERR434501	Human	Blood	2006	United Kingdom	South West	PRJEB4681	Hospital04	ESBL not detected	14	14
ERR434502	Human	Blood	2007	United Kingdom	North West	PRJEB4681	Hospital07	ESBL not detected	131	131
ERR434503	Human	Blood	2007	United Kingdom	South East	PRJEB4681	Hospital10	ESBL not detected	131	131
ERR434504	Human	Blood	2007	United Kingdom	South East	PRJEB4681	Hospital10	ESBL detected	131	131
ERR434505	Human	Blood	2009	United Kingdom	North West	PRJEB4681	Hospital05	ESBL not detected	131	131
ERR434506	Human	Blood	2007	United Kingdom	London	PRJEB4681	Hospital06	ESBL detected	131	131
ERR434507	Human	Blood	2007	United Kingdom	North West	PRJEB4681	Hospital05	ESBL not detected	131	131
ERR434508	Human	Blood	2008	United Kingdom	West Midlands	PRJEB4681	Hospital03	ESBL detected	131	131
ERR434509	Human	Blood	2008	United Kingdom	South West	PRJEB4681	Hospital04	ESBL not detected	131	131
ERR434510	Human	Blood	2008	United Kingdom	London	PRJEB4681	Hospital06	ESBL not detected	73	73
ERR434511	Human	Blood	2007	United Kingdom	South West	PRJEB4681	Hospital04	ESBL not detected	73	73
ERR434512	Human	Blood	2007	United Kingdom	South West	PRJEB4681	Hospital04	ESBL not detected	95	95
ERR434513	Human	Blood	2007	United Kingdom	North West	PRJEB4681	Hospital05	ESBL not detected	88	88
ERR434514	Human	Blood	2006	United Kingdom	London	PRJEB4681	Hospital06	ESBL not detected	69	69
ERR434515	Human	Blood	2006	United Kingdom	South East	PRJEB4681	Hospital10	ESBL not detected	367	88
ERR434516	Human	Blood	2006	United Kingdom	South East	PRJEB4681	Hospital10	ESBL detected	131	131
ERR434517	Human	Blood	2008	United Kingdom	North West	PRJEB4681	Hospital05	ESBL not detected	73	73
ERR434518	Human	Blood	2008	United Kingdom	North East	PRJEB4681	Hospital08	ESBL not detected	95	95
ERR434519	Human	Blood	2008	United Kingdom	North East	PRJEB4681	Hospital08	ESBL not detected	73	73
ERR434520	Human	Blood	2006	United Kingdom	North East	PRJEB4681	Hospital08	ESBL not detected	131	131
ERR434521	Human	Blood	2008	United Kingdom	Yorkshire & the Humber	PRJEB4681	Hospital09	ESBL not detected	73	73
ERR434522	Human	Blood	2009	United Kingdom	North West	PRJEB4681	Hospital05	ESBL not detected	5604	12
ERR434523	Human	Blood	2009	United Kingdom	South East	PRJEB4681	Hospital02	ESBL not detected	131	131
ERR434524	Human	Blood	2008	United Kingdom	South West	PRJEB4681	Hospital11	ESBL not detected	73	73
ERR434525	Human	Blood	2008	United Kingdom	South West	PRJEB4681	Hospital11	ESBL not detected	393	393
ERR434526	Human	Blood	2007	United Kingdom	South West	PRJEB4681	Hospital04	ESBL not detected	73	73
ERR434527	Human	Blood	2009	United Kingdom	West Midlands	PRJEB4681	Hospital03	ESBL not detected	131	131
ERR434528	Human	Blood	2008	United Kingdom	South West	PRJEB4681	Hospital04	ESBL not detected	131	131
ERR434529	Human	Blood	2008	United Kingdom	North West	PRJEB4681	Hospital05	ESBL not detected	352	Singleton
ERR434530	Human	Blood	2009	United Kingdom	North West	PRJEB4681	Hospital05	ESBL not detected	127	127
ERR434531	Human	Blood	2009	United Kingdom	North West	PRJEB4681	Hospital07	ESBL not detected	405	Singleton
ERR434532	Human	Blood	2009	United Kingdom	London	PRJEB4681	Hospital06	ESBL not detected	80	80
ERR434533	Human	Blood	2009	United Kingdom	South West	PRJEB4681	Hospital11	ESBL not detected	12	12
ERR434534	Human	Blood	2010	United Kingdom	North East	PRJEB4681	Hospital08	ESBL not detected	12	12
ERR434535	Human	Blood	2010	United Kingdom	South East	PRJEB4681	Hospital02	ESBL not detected	453	641
ERR434536	Human	Blood	2010	United Kingdom	Yorkshire & the Humber	PRJEB4681	Hospital09	ESBL not detected	5661	95
ERR434537	Human	Blood	2010	United Kingdom	South West	PRJEB4681	Hospital11	ESBL not detected	88	88
ERR434538	Human	Blood	2011	United Kingdom	South West	PRJEB4681	Hospital04	ESBL not detected	95	95
ERR434539	Human	Blood	2005	United Kingdom	Yorkshire & the Humber	PRJEB4681	Hospital09	ESBL detected	131	131
ERR434540	Human	Blood	2011	United Kingdom	North West	PRJEB4681	Hospital05	ESBL not detected	95	95
ERR434541	Human	Blood	2009	United Kingdom	Yorkshire & the Humber	PRJEB4681	Hospital09	ESBL not detected	2307	Singleton
ERR434542	Human	Blood	2011	United Kingdom	South West	PRJEB4681	Hospital11	ESBL not detected	973	Singleton
ERR434543	Human	Blood	2008	United Kingdom	South West	PRJEB4681	Hospital04	ESBL not detected	12	12
ERR434544	Human	Blood	2009	United Kingdom	South East	PRJEB4681	Hospital02	ESBL not detected	2253	93
ERR434545	Human	Blood	2009	United Kingdom	West Midlands	PRJEB4681	Hospital03	ESBL not detected	131	131
ERR434546	Human	Blood	2009	United Kingdom	South West	PRJEB4681	Hospital04	ESBL not detected	73	73
ERR434547	Human	Blood	2007	United Kingdom	East of England	PRJEB4681	Hospital01	ESBL not detected	2015	Singleton
ERR434548	Human	Blood	2010	United Kingdom	East of England	PRJEB4681	Hospital01	ESBL detected	1722	Singleton
ERR434549	Human	Blood	2010	United Kingdom	East of England	PRJEB4681	Hospital01	ESBL not detected	69	69
ERR434550	Human	Blood	2010	United Kingdom	East of England	PRJEB4681	Hospital01	ESBL not detected	131	131
ERR434551	Human	Blood	2010	United Kingdom	East of England	PRJEB4681	Hospital01	ESBL not detected	73	73
ERR434552	Human	Blood	2010	United Kingdom	East of England	PRJEB4681	Hospital01	ESBL not detected	442	5747
ERR434553	Human	Blood	2011	United Kingdom	East of England	PRJEB4681	Hospital01	ESBL not detected	59	59
ERR434554	Human	Blood	2011	United Kingdom	East of England	PRJEB4681	Hospital01	ESBL not detected	131	131
ERR434555	Human	Blood	2011	United Kingdom	East of England	PRJEB4681	Hospital01	ESBL not detected	69	69
ERR434556	Human	Blood	2011	United Kingdom	East of England	PRJEB4681	Hospital01	ESBL not detected	357	Singleton
ERR434557	Human	Blood	2011	United Kingdom	East of England	PRJEB4681	Hospital01	ESBL not detected	10	10
ERR434558	Human	Blood	2011	United Kingdom	East of England	PRJEB4681	Hospital01	ESBL not detected	976	10
ERR434559	Human	Blood	2010	United Kingdom	East of England	PRJEB4681	Hospital01	ESBL not detected	648	648
ERR434560	Human	Blood	2012	United Kingdom	East of England	PRJEB4681	Hospital01	ESBL not detected	10	10
ERR434561	Human	Blood	2013	United Kingdom	East of England	PRJEB4681	Hospital01	ESBL not detected	131	131
ERR434562	Human	Blood	2013	United Kingdom	East of England	PRJEB4681	Hospital01	ESBL not detected	131	131
ERR434563	Human	Blood	2013	United Kingdom	East of England	PRJEB4681	Hospital01	ESBL not detected	73	73
ERR434564	Human	Blood	2013	United Kingdom	East of England	PRJEB4681	Hospital01	ESBL not detected	131	131
ERR434565	Human	Blood	2001	United Kingdom	South East	PRJEB4681	Hospital02	ESBL not detected	5346	144
ERR434566	Human	Blood	2001	United Kingdom	West Midlands	PRJEB4681	Hospital03	ESBL not detected	95	95
ERR434567	Human	Blood	2001	United Kingdom	West Midlands	PRJEB4681	Hospital03	ESBL not detected	14	14
ERR434568	Human	Blood	2001	United Kingdom	North East	PRJEB4681	Hospital08	ESBL not detected	10	10
ERR434569	Human	Blood	2001	United Kingdom	North West	PRJEB4681	Hospital07	ESBL not detected	91	Singleton
ERR434570	Human	Blood	2001	United Kingdom	North West	PRJEB4681	Hospital07	ESBL not detected	410	88
ERR434571	Human	Blood	2002	United Kingdom	South East	PRJEB4681	Hospital10	ESBL not detected	117	117
ERR434572	Human	Blood	2002	United Kingdom	South East	PRJEB4681	Hospital10	ESBL not detected	73	73
ERR434573	Human	Blood	2002	United Kingdom	London	PRJEB4681	Hospital06	ESBL not detected	73	73
ERR434574	Human	Blood	2002	United Kingdom	London	PRJEB4681	Hospital06	ESBL not detected	38	38
ERR434575	Human	Blood	2003	United Kingdom	South East	PRJEB4681	Hospital02	ESBL not detected	73	73
ERR434576	Human	Blood	2003	United Kingdom	West Midlands	PRJEB4681	Hospital03	ESBL not detected	95	95
ERR434577	Human	Blood	2003	United Kingdom	North West	PRJEB4681	Hospital05	ESBL not detected	131	131
ERR434578	Human	Blood	2004	United Kingdom	Yorkshire & the Humber	PRJEB4681	Hospital09	ESBL not detected	73	73
ERR434579	Human	Blood	2004	United Kingdom	Yorkshire & the Humber	PRJEB4681	Hospital09	ESBL not detected	1946	Singleton
ERR434580	Human	Blood	2005	United Kingdom	West Midlands	PRJEB4681	Hospital03	ESBL not detected	95	95
ERR434581	Human	Blood	2005	United Kingdom	East of England	PRJEB4681	Hospital01	ESBL not detected	73	73
ERR434582	Human	Blood	2005	United Kingdom	East of England	PRJEB4681	Hospital01	ESBL not detected	131	131
ERR434583	Human	Blood	2005	United Kingdom	South East	PRJEB4681	Hospital10	ESBL not detected	12	12
ERR434584	Human	Blood	2005	United Kingdom	London	PRJEB4681	Hospital06	ESBL detected	131	131
ERR434585	Human	Blood	2005	United Kingdom	South West	PRJEB4681	Hospital11	ESBL detected	73	73
ERR434586	Human	Blood	2006	United Kingdom	South West	PRJEB4681	Hospital04	ESBL not detected	127	127
ERR434587	Human	Blood	2007	United Kingdom	North West	PRJEB4681	Hospital07	ESBL not detected	131	131
ERR434588	Human	Blood	2007	United Kingdom	Yorkshire & the Humber	PRJEB4681	Hospital09	ESBL not detected	131	131
ERR434589	Human	Blood	2007	United Kingdom	London	PRJEB4681	Hospital06	ESBL not detected	95	95
ERR434590	Human	Blood	2008	United Kingdom	South East	PRJEB4681	Hospital02	ESBL not detected	141	141
ERR434591	Human	Blood	2009	United Kingdom	North East	PRJEB4681	Hospital08	ESBL not detected	540	Singleton
ERR434592	Human	Blood	2006	United Kingdom	East of England	PRJEB4681	Hospital01	ESBL not detected	73	73
ERR434593	Human	Blood	2006	United Kingdom	North West	PRJEB4681	Hospital05	ESBL not detected	73	73
ERR434594	Human	Blood	2006	United Kingdom	North East	PRJEB4681	Hospital08	ESBL not detected	1459	Singleton
ERR434595	Human	Blood	2006	United Kingdom	North East	PRJEB4681	Hospital08	ESBL not detected	69	69
ERR434596	Human	Blood	2006	United Kingdom	North West	PRJEB4681	Hospital07	ESBL not detected	641	641
ERR434597	Human	Blood	2006	United Kingdom	North West	PRJEB4681	Hospital07	ESBL not detected	80	80
ERR434598	Human	Blood	2006	United Kingdom	North West	PRJEB4681	Hospital07	ESBL not detected	416	95
ERR434599	Human	Blood	2006	United Kingdom	London	PRJEB4681	Hospital06	ESBL not detected	12	12
ERR434600	Human	Blood	2007	United Kingdom	South East	PRJEB4681	Hospital02	ESBL not detected	12	12
ERR434601	Human	Blood	2007	United Kingdom	West Midlands	PRJEB4681	Hospital03	ESBL detected	131	131
ERR434602	Human	Blood	2007	United Kingdom	West Midlands	PRJEB4681	Hospital03	ESBL detected	131	131
ERR434603	Human	Blood	2006	United Kingdom	North West	PRJEB4681	Hospital07	ESBL not detected	73	73
ERR434604	Human	Blood	2009	United Kingdom	North East	PRJEB4681	Hospital08	ESBL not detected	393	393
ERR434605	Human	Blood	2008	United Kingdom	North East	PRJEB4681	Hospital08	ESBL not detected	93	93
ERR434606	Human	Blood	2008	United Kingdom	North West	PRJEB4681	Hospital07	ESBL not detected	569	569
ERR434607	Human	Blood	2008	United Kingdom	South East	PRJEB4681	Hospital10	ESBL not detected	141	141
ERR434608	Human	Blood	2008	United Kingdom	South East	PRJEB4681	Hospital10	ESBL not detected	12	12
ERR434610	Human	Blood	2008	United Kingdom	South West	PRJEB4681	Hospital11	ESBL not detected	73	73
ERR434611	Human	Blood	2006	United Kingdom	North East	PRJEB4681	Hospital08	ESBL not detected	393	393
ERR434612	Human	Blood	2009	United Kingdom	North West	PRJEB4681	Hospital07	ESBL not detected	73	73
ERR434613	Human	Blood	2009	United Kingdom	North West	PRJEB4681	Hospital07	ESBL not detected	73	73
ERR434614	Human	Blood	2009	United Kingdom	South East	PRJEB4681	Hospital10	ESBL not detected	69	69
ERR434615	Human	Blood	2009	United Kingdom	London	PRJEB4681	Hospital06	ESBL not detected	394	Singleton
ERR434616	Human	Blood	2010	United Kingdom	West Midlands	PRJEB4681	Hospital03	ESBL not detected	131	131
ERR434617	Human	Blood	2010	United Kingdom	South West	PRJEB4681	Hospital04	ESBL not detected	73	73
ERR434618	Human	Blood	2010	United Kingdom	North West	PRJEB4681	Hospital05	ESBL not detected	69	69
ERR434619	Human	Blood	2010	United Kingdom	South East	PRJEB4681	Hospital02	ESBL not detected	537	14
ERR434620	Human	Blood	2010	United Kingdom	North West	PRJEB4681	Hospital07	ESBL not detected	131	131
ERR434621	Human	Blood	2010	United Kingdom	North East	PRJEB4681	Hospital08	ESBL not detected	73	73
ERR434622	Human	Blood	2010	United Kingdom	South East	PRJEB4681	Hospital10	ESBL not detected	14	14
ERR434623	Human	Blood	2010	United Kingdom	South West	PRJEB4681	Hospital11	ESBL not detected	3290	Singleton
ERR434624	Human	Blood	2011	United Kingdom	South East	PRJEB4681	Hospital02	ESBL not detected	38	38
ERR434625	Human	Blood	2011	United Kingdom	South East	PRJEB4681	Hospital02	ESBL not detected	73	73
ERR434626	Human	Blood	2011	United Kingdom	South West	PRJEB4681	Hospital04	ESBL not detected	12	12
ERR434627	Human	Blood	2011	United Kingdom	North West	PRJEB4681	Hospital05	ESBL not detected	73	73
ERR434628	Human	Blood	2011	United Kingdom	North West	PRJEB4681	Hospital05	ESBL not detected	73	73
ERR434629	Human	Blood	2011	United Kingdom	London	PRJEB4681	Hospital06	ESBL not detected	73	73
ERR434630	Human	Blood	2011	United Kingdom	London	PRJEB4681	Hospital06	ESBL not detected	10	10
ERR434631	Human	Blood	2010	United Kingdom	South West	PRJEB4681	Hospital04	ESBL not detected	73	73
ERR434632	Human	Blood	2011	United Kingdom	East of England	PRJEB4681	Hospital01	ESBL not detected	131	131
ERR434633	Human	Blood	2005	United Kingdom	London	PRJEB4681	Hospital06	ESBL not detected	69	69
ERR434634	Human	Blood	2009	United Kingdom	North East	PRJEB4681	Hospital08	ESBL not detected	428	Singleton
ERR434635	Human	Blood	2008	United Kingdom	London	PRJEB4681	Hospital06	ESBL not detected	394	Singleton
ERR434636	Human	Blood	2012	United Kingdom	East of England	PRJEB4681	Hospital01	ESBL not detected	69	69
ERR434637	Human	Blood	2011	United Kingdom	East of England	PRJEB4681	Hospital01	ESBL not detected	421	95
ERR434638	Human	Blood	2008	United Kingdom	Yorkshire & the Humber	PRJEB4681	Hospital09	ESBL not detected	144	144
ERR434639	Human	Blood	2011	United Kingdom	Yorkshire & the Humber	PRJEB4681	Hospital09	ESBL not detected	73	73
ERR434640	Human	Blood	2011	United Kingdom	Yorkshire & the Humber	PRJEB4681	Hospital09	ESBL detected	131	131
ERR434641	Human	Blood	2007	United Kingdom	West Midlands	PRJEB4681	Hospital03	ESBL not detected	73	73
ERR434642	Human	Blood	2009	United Kingdom	West Midlands	PRJEB4681	Hospital03	ESBL not detected	95	95
ERR434643	Human	Blood	2006	United Kingdom	East of England	PRJEB4681	Hospital01	ESBL not detected	135	Singleton
ERR434644	Human	Blood	2006	United Kingdom	East of England	PRJEB4681	Hospital01	ESBL not detected	127	127
ERR434645	Human	Blood	2007	United Kingdom	East of England	PRJEB4681	Hospital01	ESBL not detected	69	69
ERR434646	Human	Blood	2007	United Kingdom	East of England	PRJEB4681	Hospital01	ESBL not detected	635	Singleton
ERR434647	Human	Blood	2007	United Kingdom	East of England	PRJEB4681	Hospital01	ESBL not detected	95	95
ERR434648	Human	Blood	2008	United Kingdom	East of England	PRJEB4681	Hospital01	ESBL not detected	538	Singleton
ERR434649	Human	Blood	2008	United Kingdom	East of England	PRJEB4681	Hospital01	ESBL not detected	131	131
ERR434650	Human	Blood	2008	United Kingdom	East of England	PRJEB4681	Hospital01	ESBL not detected	73	73
ERR434651	Human	Blood	2008	United Kingdom	East of England	PRJEB4681	Hospital01	ESBL not detected	2773	Singleton
ERR434652	Human	Blood	2008	United Kingdom	East of England	PRJEB4681	Hospital01	ESBL not detected	127	127
ERR434653	Human	Blood	2009	United Kingdom	East of England	PRJEB4681	Hospital01	ESBL not detected	69	69
ERR434654	Human	Blood	2009	United Kingdom	East of England	PRJEB4681	Hospital01	ESBL not detected	69	69
ERR434655	Human	Blood	2009	United Kingdom	East of England	PRJEB4681	Hospital01	ESBL detected	117	117
ERR434656	Human	Blood	2009	United Kingdom	East of England	PRJEB4681	Hospital01	ESBL not detected	59	59
ERR434657	Human	Blood	2009	United Kingdom	East of England	PRJEB4681	Hospital01	ESBL not detected	5484	95
ERR434658	Human	Blood	2009	United Kingdom	East of England	PRJEB4681	Hospital01	ESBL not detected	95	95
ERR434659	Human	Blood	2009	United Kingdom	East of England	PRJEB4681	Hospital01	ESBL not detected	62	62
ERR434660	Human	Blood	2009	United Kingdom	East of England	PRJEB4681	Hospital01	ESBL detected	131	131
ERR434661	Human	Blood	2009	United Kingdom	East of England	PRJEB4681	Hospital01	ESBL detected	73	73
ERR434662	Human	Blood	2010	United Kingdom	East of England	PRJEB4681	Hospital01	ESBL not detected	95	95
ERR434663	Human	Blood	2012	United Kingdom	East of England	PRJEB4681	Hospital01	ESBL not detected	58	58
ERR434664	Human	Blood	2012	United Kingdom	East of England	PRJEB4681	Hospital01	ESBL not detected	131	131
ERR434665	Human	Blood	2012	United Kingdom	East of England	PRJEB4681	Hospital01	ESBL not detected	448	Singleton
ERR434666	Human	Blood	2012	United Kingdom	East of England	PRJEB4681	Hospital01	ESBL not detected	95	95
ERR434667	Human	Blood	2012	United Kingdom	East of England	PRJEB4681	Hospital01	ESBL not detected	95	95
ERR434668	Human	Blood	2001	United Kingdom	South West	PRJEB4681	Hospital04	ESBL not detected	155	58
ERR434669	Human	Blood	2001	United Kingdom	North East	PRJEB4681	Hospital08	ESBL not detected	10	10
ERR434670	Human	Blood	2012	United Kingdom	East of England	PRJEB4681	Hospital01	ESBL not detected	10	10
ERR434671	Human	Blood	2001	United Kingdom	Yorkshire & the Humber	PRJEB4681	Hospital09	ESBL not detected	73	73
ERR434672	Human	Blood	2001	United Kingdom	South East	PRJEB4681	Hospital10	ESBL not detected	393	393
ERR434673	Human	Blood	2001	United Kingdom	London	PRJEB4681	Hospital06	ESBL not detected	73	73
ERR434674	Human	Blood	2001	United Kingdom	London	PRJEB4681	Hospital06	ESBL not detected	404	14
ERR434675	Human	Blood	2001	United Kingdom	South West	PRJEB4681	Hospital11	ESBL not detected	767	58
ERR434676	Human	Blood	2002	United Kingdom	South East	PRJEB4681	Hospital02	ESBL not detected	95	95
ERR434677	Human	Blood	2002	United Kingdom	West Midlands	PRJEB4681	Hospital03	ESBL not detected	393	393
ERR434678	Human	Blood	2002	United Kingdom	West Midlands	PRJEB4681	Hospital03	ESBL not detected	73	73
ERR434679	Human	Blood	2002	United Kingdom	South West	PRJEB4681	Hospital04	ESBL not detected	95	95
ERR434680	Human	Blood	2002	United Kingdom	North West	PRJEB4681	Hospital05	ESBL not detected	127	127
ERR434681	Human	Blood	2002	United Kingdom	North West	PRJEB4681	Hospital07	ESBL not detected	14	14
ERR434682	Human	Blood	2002	United Kingdom	London	PRJEB4681	Hospital06	ESBL not detected	73	73
ERR434683	Human	Blood	2003	United Kingdom	North West	PRJEB4681	Hospital07	ESBL not detected	73	73
ERR434684	Human	Blood	2003	United Kingdom	Yorkshire & the Humber	PRJEB4681	Hospital09	ESBL not detected	5440	88
ERR434685	Human	Blood	2003	United Kingdom	London	PRJEB4681	Hospital06	ESBL not detected	131	131
ERR434686	Human	Blood	2003	United Kingdom	London	PRJEB4681	Hospital06	ESBL not detected	95	95
ERR434687	Human	Blood	2004	United Kingdom	South East	PRJEB4681	Hospital02	ESBL not detected	73	73
ERR434688	Human	Blood	2004	United Kingdom	West Midlands	PRJEB4681	Hospital03	ESBL not detected	393	393
ERR434689	Human	Blood	2005	United Kingdom	South West	PRJEB4681	Hospital04	ESBL not detected	48	10
ERR434690	Human	Blood	2004	United Kingdom	North West	PRJEB4681	Hospital07	ESBL detected	131	131
ERR434691	Human	Blood	2004	United Kingdom	North West	PRJEB4681	Hospital07	ESBL not detected	421	95
ERR434692	Human	Blood	2004	United Kingdom	London	PRJEB4681	Hospital06	ESBL not detected	73	73
ERR434693	Human	Blood	2004	United Kingdom	London	PRJEB4681	Hospital06	ESBL not detected	141	141
ERR434694	Human	Blood	2004	United Kingdom	London	PRJEB4681	Hospital06	ESBL not detected	38	38
ERR434695	Human	Blood	2005	United Kingdom	South East	PRJEB4681	Hospital02	ESBL not detected	73	73
ERR434696	Human	Blood	2005	United Kingdom	South East	PRJEB4681	Hospital02	ESBL not detected	73	73
ERR434697	Human	Blood	2005	United Kingdom	South East	PRJEB4681	Hospital02	ESBL not detected	538	Singleton
ERR434698	Human	Blood	2005	United Kingdom	West Midlands	PRJEB4681	Hospital03	ESBL not detected	295	Singleton
ERR434699	Human	Blood	2005	United Kingdom	South West	PRJEB4681	Hospital04	ESBL not detected	131	131
ERR434700	Human	Blood	2005	United Kingdom	East of England	PRJEB4681	Hospital01	ESBL not detected	95	95
ERR434701	Human	Blood	2005	United Kingdom	South West	PRJEB4681	Hospital11	ESBL detected	73	73
ERR434702	Human	Blood	2005	United Kingdom	South West	PRJEB4681	Hospital11	ESBL not detected	131	131
ERR434703	Human	Blood	2006	United Kingdom	West Midlands	PRJEB4681	Hospital03	ESBL detected	131	131
ERR434704	Human	Blood	2007	United Kingdom	North East	PRJEB4681	Hospital08	ESBL not detected	416	95
ERR434705	Human	Blood	2007	United Kingdom	Yorkshire & the Humber	PRJEB4681	Hospital09	ESBL not detected	405	Singleton
ERR434706	Human	Blood	2008	United Kingdom	West Midlands	PRJEB4681	Hospital03	ESBL not detected	95	95
ERR434707	Human	Blood	2006	United Kingdom	Yorkshire & the Humber	PRJEB4681	Hospital09	ESBL detected	131	131
ERR434708	Human	Blood	2006	United Kingdom	Yorkshire & the Humber	PRJEB4681	Hospital09	ESBL detected	131	131
ERR434710	Human	Blood	2006	United Kingdom	South West	PRJEB4681	Hospital11	ESBL not detected	648	648
ERR434711	Human	Blood	2007	United Kingdom	North West	PRJEB4681	Hospital07	ESBL not detected	95	95
ERR434712	Human	Blood	2008	United Kingdom	Yorkshire & the Humber	PRJEB4681	Hospital09	ESBL not detected	69	69
ERR434713	Human	Blood	2008	United Kingdom	Yorkshire & the Humber	PRJEB4681	Hospital09	ESBL not detected	88	88
ERR434714	Human	Blood	2008	United Kingdom	South East	PRJEB4681	Hospital10	ESBL not detected	973	Singleton
ERR434715	Human	Blood	2008	United Kingdom	South East	PRJEB4681	Hospital10	ESBL not detected	62	62
ERR434716	Human	Blood	2009	United Kingdom	West Midlands	PRJEB4681	Hospital03	ESBL detected	131	131
ERR434717	Human	Blood	2009	United Kingdom	North West	PRJEB4681	Hospital05	ESBL not detected	144	144
ERR434718	Human	Blood	2008	United Kingdom	South East	PRJEB4681	Hospital02	ESBL not detected	540	Singleton
ERR434719	Human	Blood	2008	United Kingdom	West Midlands	PRJEB4681	Hospital03	ESBL not detected	131	131
ERR434720	Human	Blood	2009	United Kingdom	Yorkshire & the Humber	PRJEB4681	Hospital09	ESBL not detected	10	10
ERR434721	Human	Blood	2009	United Kingdom	Yorkshire & the Humber	PRJEB4681	Hospital09	ESBL detected	73	73
ERR434722	Human	Blood	2009	United Kingdom	South East	PRJEB4681	Hospital10	ESBL detected	131	131
ERR434723	Human	Blood	2009	United Kingdom	London	PRJEB4681	Hospital06	ESBL detected	131	131
ERR434724	Human	Blood	2010	United Kingdom	West Midlands	PRJEB4681	Hospital03	ESBL not detected	12	12
ERR434725	Human	Blood	2010	United Kingdom	South West	PRJEB4681	Hospital04	ESBL not detected	144	144
ERR434726	Human	Blood	2010	United Kingdom	South West	PRJEB4681	Hospital04	ESBL not detected	141	141
ERR434727	Human	Blood	2010	United Kingdom	South West	PRJEB4681	Hospital04	ESBL not detected	131	131
ERR434728	Human	Blood	2010	United Kingdom	North West	PRJEB4681	Hospital05	ESBL not detected	59	59
ERR434729	Human	Blood	2010	United Kingdom	North West	PRJEB4681	Hospital07	ESBL not detected	2914	349
ERR434730	Human	Blood	2010	United Kingdom	Yorkshire & the Humber	PRJEB4681	Hospital09	ESBL not detected	117	117
ERR434731	Human	Blood	2009	United Kingdom	South West	PRJEB4681	Hospital11	ESBL not detected	357	Singleton
ERR434732	Human	Blood	2011	United Kingdom	North East	PRJEB4681	Hospital08	ESBL not detected	73	73
ERR434733	Human	Blood	2011	United Kingdom	London	PRJEB4681	Hospital06	ESBL not detected	95	95
ERR434734	Human	Blood	2010	United Kingdom	West Midlands	PRJEB4681	Hospital03	ESBL not detected	1394	393
ERR434735	Human	Blood	2011	United Kingdom	South West	PRJEB4681	Hospital11	ESBL not detected	450	Singleton
ERR434736	Human	Blood	2004	United Kingdom	West Midlands	PRJEB4681	Hospital03	ESBL not detected	62	62
ERR434737	Human	Blood	2011	United Kingdom	Yorkshire & the Humber	PRJEB4681	Hospital09	ESBL not detected	73	73
ERR434738	Human	Blood	2005	United Kingdom	Yorkshire & the Humber	PRJEB4681	Hospital09	ESBL not detected	73	73
ERR434739	Human	Blood	2006	United Kingdom	East of England	PRJEB4681	Hospital01	ESBL not detected	10	10
ERR434740	Human	Blood	2007	United Kingdom	East of England	PRJEB4681	Hospital01	ESBL detected	131	131
ERR434741	Human	Blood	2007	United Kingdom	East of England	PRJEB4681	Hospital01	ESBL not detected	648	648
ERR434742	Human	Blood	2007	United Kingdom	East of England	PRJEB4681	Hospital01	ESBL not detected	5375	349
ERR434743	Human	Blood	2007	United Kingdom	East of England	PRJEB4681	Hospital01	ESBL not detected	131	131
ERR434744	Human	Blood	2007	United Kingdom	East of England	PRJEB4681	Hospital01	ESBL not detected	95	95
ERR434745	Human	Blood	2007	United Kingdom	East of England	PRJEB4681	Hospital01	ESBL not detected	12	12
ERR434746	Human	Blood	2007	United Kingdom	East of England	PRJEB4681	Hospital01	ESBL not detected	62	62
ERR434747	Human	Blood	2007	United Kingdom	East of England	PRJEB4681	Hospital01	ESBL not detected	88	88
ERR434748	Human	Blood	2007	United Kingdom	East of England	PRJEB4681	Hospital01	ESBL not detected	69	69
ERR434749	Human	Blood	2007	United Kingdom	East of England	PRJEB4681	Hospital01	ESBL not detected	131	131
ERR434750	Human	Blood	2007	United Kingdom	East of England	PRJEB4681	Hospital01	ESBL not detected	73	73
ERR434751	Human	Blood	2007	United Kingdom	East of England	PRJEB4681	Hospital01	ESBL not detected	69	69
ERR434752	Human	Blood	2007	United Kingdom	East of England	PRJEB4681	Hospital01	ESBL not detected	131	131
ERR434753	Human	Blood	2008	United Kingdom	East of England	PRJEB4681	Hospital01	ESBL not detected	73	73
ERR434754	Human	Blood	2008	United Kingdom	East of England	PRJEB4681	Hospital01	ESBL detected	73	73
ERR434755	Human	Blood	2008	United Kingdom	East of England	PRJEB4681	Hospital01	ESBL not detected	14	14
ERR434756	Human	Blood	2008	United Kingdom	East of England	PRJEB4681	Hospital01	ESBL not detected	10	10
ERR434757	Human	Blood	2008	United Kingdom	East of England	PRJEB4681	Hospital01	ESBL detected	131	131
ERR434758	Human	Blood	2008	United Kingdom	East of England	PRJEB4681	Hospital01	ESBL detected	73	73
ERR434759	Human	Blood	2008	United Kingdom	East of England	PRJEB4681	Hospital01	ESBL not detected	127	127
ERR434760	Human	Blood	2008	United Kingdom	East of England	PRJEB4681	Hospital01	ESBL not detected	393	393
ERR434761	Human	Blood	2008	United Kingdom	East of England	PRJEB4681	Hospital01	ESBL detected	73	73
ERR434763	Human	Blood	2008	United Kingdom	East of England	PRJEB4681	Hospital01	ESBL not detected	144	144
ERR434764	Human	Blood	2008	United Kingdom	East of England	PRJEB4681	Hospital01	ESBL detected	131	131
ERR434765	Human	Blood	2008	United Kingdom	East of England	PRJEB4681	Hospital01	ESBL not detected	73	73
ERR434766	Human	Blood	2009	United Kingdom	East of England	PRJEB4681	Hospital01	ESBL detected	131	131
ERR434767	Human	Blood	2009	United Kingdom	East of England	PRJEB4681	Hospital01	ESBL not detected	73	73
ERR434768	Human	Blood	2009	United Kingdom	East of England	PRJEB4681	Hospital01	ESBL not detected	95	95
ERR434769	Human	Blood	2009	United Kingdom	East of England	PRJEB4681	Hospital01	ESBL not detected	12	12
ERR434770	Human	Blood	2009	United Kingdom	East of England	PRJEB4681	Hospital01	ESBL not detected	131	131
ERR434771	Human	Blood	2009	United Kingdom	East of England	PRJEB4681	Hospital01	ESBL not detected	95	95
ERR434772	Human	Blood	2009	United Kingdom	East of England	PRJEB4681	Hospital01	ESBL not detected	144	144
ERR434773	Human	Blood	2009	United Kingdom	East of England	PRJEB4681	Hospital01	ESBL not detected	80	80
ERR434774	Human	Blood	2009	United Kingdom	East of England	PRJEB4681	Hospital01	ESBL not detected	5253	73
ERR434775	Human	Blood	2009	United Kingdom	East of England	PRJEB4681	Hospital01	ESBL not detected	357	Singleton
ERR434776	Human	Blood	2009	United Kingdom	East of England	PRJEB4681	Hospital01	ESBL not detected	393	393
ERR434778	Human	Blood	2009	United Kingdom	East of England	PRJEB4681	Hospital01	ESBL not detected	88	88
ERR434779	Human	Blood	2009	United Kingdom	East of England	PRJEB4681	Hospital01	ESBL not detected	131	131
ERR434780	Human	Blood	2010	United Kingdom	East of England	PRJEB4681	Hospital01	ESBL not detected	131	131
ERR434781	Human	Blood	2011	United Kingdom	East of England	PRJEB4681	Hospital01	ESBL not detected	998	141
ERR434782	Human	Blood	2011	United Kingdom	East of England	PRJEB4681	Hospital01	ESBL detected	131	131
ERR434783	Human	Blood	2011	United Kingdom	East of England	PRJEB4681	Hospital01	ESBL not detected	1431	Singleton
ERR434784	Human	Blood	2011	United Kingdom	East of England	PRJEB4681	Hospital01	ESBL not detected	12	12
ERR434785	Human	Blood	2011	United Kingdom	East of England	PRJEB4681	Hospital01	ESBL not detected	390	95
ERR434787	Human	Blood	2012	United Kingdom	East of England	PRJEB4681	Hospital01	ESBL not detected	5520	69
ERR434788	Human	Blood	2012	United Kingdom	East of England	PRJEB4681	Hospital01	ESBL not detected	5494	131
ERR434789	Human	Blood	2012	United Kingdom	East of England	PRJEB4681	Hospital01	ESBL not detected	127	127
ERR434790	Human	Blood	2012	United Kingdom	East of England	PRJEB4681	Hospital01	ESBL not detected	973	Singleton
ERR434791	Human	Blood	2012	United Kingdom	East of England	PRJEB4681	Hospital01	ESBL not detected	131	131
ERR434792	Human	Blood	2012	United Kingdom	East of England	PRJEB4681	Hospital01	ESBL not detected	91	Singleton
ERR434793	Human	Blood	2012	United Kingdom	East of England	PRJEB4681	Hospital01	ESBL not detected	127	127
ERR434794	Human	Blood	2011	United Kingdom	East of England	PRJEB4681	Hospital01	ESBL not detected	69	69
ERR434795	Human	Blood	2012	United Kingdom	East of England	PRJEB4681	Hospital01	ESBL not detected	131	131
ERR434796	Human	Blood	2001	United Kingdom	North West	PRJEB4681	Hospital07	ESBL not detected	357	Singleton
ERR434797	Human	Blood	2001	United Kingdom	Yorkshire & the Humber	PRJEB4681	Hospital09	ESBL not detected	144	144
ERR434798	Human	Blood	2001	United Kingdom	Yorkshire & the Humber	PRJEB4681	Hospital09	ESBL not detected	5417	127
ERR434799	Human	Blood	2001	United Kingdom	South East	PRJEB4681	Hospital10	ESBL not detected	1531	95
ERR434800	Human	Blood	2002	United Kingdom	South West	PRJEB4681	Hospital04	ESBL not detected	12	12
ERR434801	Human	Blood	2002	United Kingdom	South West	PRJEB4681	Hospital04	ESBL not detected	711	Singleton
ERR434802	Human	Blood	2002	United Kingdom	East of England	PRJEB4681	Hospital01	ESBL not detected	399	Singleton
ERR434803	Human	Blood	2002	United Kingdom	North East	PRJEB4681	Hospital08	ESBL not detected	372	Singleton
ERR434804	Human	Blood	2003	United Kingdom	Yorkshire & the Humber	PRJEB4681	Hospital09	ESBL not detected	131	131
ERR434805	Human	Blood	2003	United Kingdom	South East	PRJEB4681	Hospital10	ESBL not detected	12	12
ERR434806	Human	Blood	2004	United Kingdom	South East	PRJEB4681	Hospital02	ESBL not detected	73	73
ERR434807	Human	Blood	2004	United Kingdom	South East	PRJEB4681	Hospital02	ESBL not detected	127	127
ERR434808	Human	Blood	2004	United Kingdom	West Midlands	PRJEB4681	Hospital03	ESBL not detected	5609	80
ERR434809	Human	Blood	2004	United Kingdom	South West	PRJEB4681	Hospital04	ESBL not detected	537	14
ERR434810	Human	Blood	2004	United Kingdom	South West	PRJEB4681	Hospital04	ESBL not detected	95	95
ERR434811	Human	Blood	2004	United Kingdom	North West	PRJEB4681	Hospital05	ESBL not detected	73	73
ERR434812	Human	Blood	2004	United Kingdom	North West	PRJEB4681	Hospital05	ESBL not detected	12	12
ERR434813	Human	Blood	2004	United Kingdom	North West	PRJEB4681	Hospital05	ESBL not detected	95	95
ERR434814	Human	Blood	2002	United Kingdom	South East	PRJEB4681	Hospital02	ESBL not detected	73	73
ERR434815	Human	Blood	2002	United Kingdom	North East	PRJEB4681	Hospital08	ESBL not detected	393	393
ERR434816	Human	Blood	2003	United Kingdom	East of England	PRJEB4681	Hospital01	ESBL not detected	38	38
ERR434817	Human	Blood	2003	United Kingdom	North West	PRJEB4681	Hospital05	ESBL not detected	73	73
ERR434818	Human	Blood	2003	United Kingdom	North West	PRJEB4681	Hospital05	ESBL not detected	69	69
ERR434819	Human	Blood	2002	United Kingdom	North West	PRJEB4681	Hospital07	ESBL detected	144	144
ERR434820	Human	Blood	2005	United Kingdom	South West	PRJEB4681	Hospital04	ESBL not detected	73	73
ERR434821	Human	Blood	2004	United Kingdom	South East	PRJEB4681	Hospital10	ESBL not detected	12	12
ERR434822	Human	Blood	2004	United Kingdom	London	PRJEB4681	Hospital06	ESBL not detected	421	95
ERR434823	Human	Blood	2004	United Kingdom	London	PRJEB4681	Hospital06	ESBL not detected	95	95
ERR434824	Human	Blood	2004	United Kingdom	South West	PRJEB4681	Hospital11	ESBL not detected	23	88
ERR434825	Human	Blood	2005	United Kingdom	West Midlands	PRJEB4681	Hospital03	ESBL detected	131	131
ERR434826	Human	Blood	2005	United Kingdom	West Midlands	PRJEB4681	Hospital03	ESBL not detected	14	14
ERR434827	Human	Blood	2005	United Kingdom	South East	PRJEB4681	Hospital10	ESBL not detected	95	95
ERR434828	Human	Blood	2005	United Kingdom	London	PRJEB4681	Hospital06	ESBL not detected	95	95
ERR434829	Human	Blood	2008	United Kingdom	North East	PRJEB4681	Hospital08	ESBL not detected	95	95
ERR434830	Human	Blood	2009	United Kingdom	South East	PRJEB4681	Hospital02	ESBL not detected	405	Singleton
ERR434831	Human	Blood	2009	United Kingdom	North West	PRJEB4681	Hospital05	ESBL not detected	2020	69
ERR434832	Human	Blood	2009	United Kingdom	South West	PRJEB4681	Hospital11	ESBL not detected	69	69
ERR434833	Human	Blood	2010	United Kingdom	North West	PRJEB4681	Hospital05	ESBL not detected	141	141
ERR434834	Human	Blood	2011	United Kingdom	South East	PRJEB4681	Hospital10	ESBL not detected	12	12
ERR434835	Human	Blood	2007	United Kingdom	East of England	PRJEB4681	Hospital01	ESBL not detected	95	95
ERR434836	Human	Blood	2007	United Kingdom	East of England	PRJEB4681	Hospital01	ESBL not detected	5561	73
ERR434837	Human	Blood	2007	United Kingdom	East of England	PRJEB4681	Hospital01	ESBL not detected	127	127
ERR434838	Human	Blood	2007	United Kingdom	East of England	PRJEB4681	Hospital01	ESBL not detected	5546	73
ERR434839	Human	Blood	2007	United Kingdom	East of England	PRJEB4681	Hospital01	ESBL not detected	73	73
ERR434840	Human	Blood	2007	United Kingdom	East of England	PRJEB4681	Hospital01	ESBL not detected	80	80
ERR434841	Human	Blood	2007	United Kingdom	East of England	PRJEB4681	Hospital01	ESBL not detected	1148	Singleton
ERR434842	Human	Blood	2007	United Kingdom	East of England	PRJEB4681	Hospital01	ESBL not detected	73	73
ERR434843	Human	Blood	2007	United Kingdom	East of England	PRJEB4681	Hospital01	ESBL not detected	73	73
ERR434844	Human	Blood	2007	United Kingdom	East of England	PRJEB4681	Hospital01	ESBL detected	131	131
ERR434845	Human	Blood	2007	United Kingdom	East of England	PRJEB4681	Hospital01	ESBL not detected	88	88
ERR434846	Human	Blood	2007	United Kingdom	East of England	PRJEB4681	Hospital01	ESBL not detected	59	59
ERR434847	Human	Blood	2008	United Kingdom	East of England	PRJEB4681	Hospital01	ESBL detected	131	131
ERR434848	Human	Blood	2008	United Kingdom	East of England	PRJEB4681	Hospital01	ESBL not detected	1594	93
ERR434849	Human	Blood	2008	United Kingdom	East of England	PRJEB4681	Hospital01	ESBL not detected	115	Singleton
ERR434850	Human	Blood	2008	United Kingdom	East of England	PRJEB4681	Hospital01	ESBL not detected	88	88
ERR434851	Human	Blood	2008	United Kingdom	East of England	PRJEB4681	Hospital01	ESBL not detected	69	69
ERR434852	Human	Blood	2008	United Kingdom	East of England	PRJEB4681	Hospital01	ESBL not detected	80	80
ERR434853	Human	Blood	2008	United Kingdom	East of England	PRJEB4681	Hospital01	ESBL not detected	69	69
ERR434854	Human	Blood	2008	United Kingdom	East of England	PRJEB4681	Hospital01	ESBL not detected	14	14
ERR434855	Human	Blood	2008	United Kingdom	East of England	PRJEB4681	Hospital01	ESBL not detected	404	14
ERR434856	Human	Blood	2009	United Kingdom	East of England	PRJEB4681	Hospital01	ESBL not detected	131	131
ERR434857	Human	Blood	2009	United Kingdom	East of England	PRJEB4681	Hospital01	ESBL not detected	69	69
ERR434858	Human	Blood	2009	United Kingdom	East of England	PRJEB4681	Hospital01	ESBL not detected	405	Singleton
ERR434859	Human	Blood	2009	United Kingdom	East of England	PRJEB4681	Hospital01	ESBL not detected	73	73
ERR434860	Human	Blood	2009	United Kingdom	East of England	PRJEB4681	Hospital01	ESBL not detected	95	95
ERR434861	Human	Blood	2009	United Kingdom	East of England	PRJEB4681	Hospital01	ESBL not detected	12	12
ERR434862	Human	Blood	2009	United Kingdom	East of England	PRJEB4681	Hospital01	ESBL detected	127	127
ERR434863	Human	Blood	2009	United Kingdom	East of England	PRJEB4681	Hospital01	ESBL not detected	625	Singleton
ERR434864	Human	Blood	2009	United Kingdom	East of England	PRJEB4681	Hospital01	ESBL not detected	428	Singleton
ERR434865	Human	Blood	2009	United Kingdom	East of England	PRJEB4681	Hospital01	ESBL not detected	5629	Singleton
ERR434866	Human	Blood	2009	United Kingdom	East of England	PRJEB4681	Hospital01	ESBL not detected	69	69
ERR434867	Human	Blood	2009	United Kingdom	East of England	PRJEB4681	Hospital01	ESBL not detected	73	73
ERR434869	Human	Blood	2010	United Kingdom	East of England	PRJEB4681	Hospital01	ESBL not detected	14	14
ERR434870	Human	Blood	2010	United Kingdom	East of England	PRJEB4681	Hospital01	ESBL not detected	540	Singleton
ERR434871	Human	Blood	2010	United Kingdom	East of England	PRJEB4681	Hospital01	ESBL not detected	5351	80
ERR434872	Human	Blood	2011	United Kingdom	East of England	PRJEB4681	Hospital01	ESBL not detected	428	Singleton
ERR434873	Human	Blood	2011	United Kingdom	East of England	PRJEB4681	Hospital01	ESBL not detected	5640	131
ERR434874	Human	Blood	2011	United Kingdom	East of England	PRJEB4681	Hospital01	ESBL not detected	95	95
ERR434875	Human	Blood	2011	United Kingdom	East of England	PRJEB4681	Hospital01	ESBL detected	131	131
ERR434876	Human	Blood	2011	United Kingdom	East of England	PRJEB4681	Hospital01	ESBL not detected	69	69
ERR434877	Human	Blood	2012	United Kingdom	East of England	PRJEB4681	Hospital01	ESBL detected	131	131
ERR434878	Human	Blood	2012	United Kingdom	East of England	PRJEB4681	Hospital01	ESBL not detected	5389	12
ERR434879	Human	Blood	2012	United Kingdom	East of England	PRJEB4681	Hospital01	ESBL detected	12	12
ERR434881	Human	Blood	2012	United Kingdom	East of England	PRJEB4681	Hospital01	ESBL not detected	69	69
ERR434882	Human	Blood	2012	United Kingdom	East of England	PRJEB4681	Hospital01	ESBL not detected	59	59
ERR434883	Human	Blood	2012	United Kingdom	East of England	PRJEB4681	Hospital01	ESBL detected	38	38
ERR434884	Human	Blood	2012	United Kingdom	East of England	PRJEB4681	Hospital01	ESBL not detected	73	73
ERR434885	Human	Blood	2012	United Kingdom	East of England	PRJEB4681	Hospital01	ESBL not detected	73	73
ERR434886	Human	Blood	2012	United Kingdom	East of England	PRJEB4681	Hospital01	ESBL not detected	58	58
ERR434887	Human	Blood	2012	United Kingdom	East of England	PRJEB4681	Hospital01	ESBL not detected	131	131
ERR434888	Human	Blood	2012	United Kingdom	East of England	PRJEB4681	Hospital01	ESBL not detected	73	73
ERR434889	Human	Blood	2012	United Kingdom	East of England	PRJEB4681	Hospital01	ESBL not detected	12	12
ERR434890	Human	Blood	2012	United Kingdom	East of England	PRJEB4681	Hospital01	ESBL not detected	95	95
ERR434891	Human	Blood	2012	United Kingdom	East of England	PRJEB4681	Hospital01	ESBL not detected	73	73
ERR434892	Human	Blood	2001	United Kingdom	Yorkshire & the Humber	PRJEB4681	Hospital09	ESBL not detected	345	Singleton
ERR434893	Human	Blood	2001	United Kingdom	South East	PRJEB4681	Hospital10	ESBL not detected	12	12
ERR434894	Human	Blood	2001	United Kingdom	South West	PRJEB4681	Hospital11	ESBL not detected	12	12
ERR434895	Human	Blood	2002	United Kingdom	South East	PRJEB4681	Hospital02	ESBL not detected	393	393
ERR434896	Human	Blood	2002	United Kingdom	West Midlands	PRJEB4681	Hospital03	ESBL not detected	73	73
ERR434897	Human	Blood	2002	United Kingdom	North West	PRJEB4681	Hospital07	ESBL not detected	5630	131
ERR434898	Human	Blood	2003	United Kingdom	South East	PRJEB4681	Hospital10	ESBL not detected	131	131
ERR434899	Human	Blood	2003	United Kingdom	South West	PRJEB4681	Hospital11	ESBL not detected	73	73
ERR434900	Human	Blood	2004	United Kingdom	South West	PRJEB4681	Hospital04	ESBL not detected	80	80
ERR434901	Human	Blood	2004	United Kingdom	North West	PRJEB4681	Hospital05	ESBL not detected	95	95
ERR434902	Human	Blood	2004	United Kingdom	North West	PRJEB4681	Hospital05	ESBL not detected	537	14
ERR434903	Human	Blood	2004	United Kingdom	North West	PRJEB4681	Hospital05	ESBL not detected	961	12
ERR434904	Human	Blood	2004	United Kingdom	North East	PRJEB4681	Hospital08	ESBL not detected	393	393
ERR434905	Human	Blood	2002	United Kingdom	South West	PRJEB4681	Hospital04	ESBL not detected	12	12
ERR434906	Human	Blood	2002	United Kingdom	North East	PRJEB4681	Hospital08	ESBL not detected	428	Singleton
ERR434907	Human	Blood	2005	United Kingdom	North West	PRJEB4681	Hospital05	ESBL not detected	131	131
ERR434908	Human	Blood	2005	United Kingdom	South West	PRJEB4681	Hospital04	ESBL not detected	73	73
ERR434909	Human	Blood	2005	United Kingdom	West Midlands	PRJEB4681	Hospital03	ESBL not detected	2617	59
ERR434910	Human	Blood	2005	United Kingdom	West Midlands	PRJEB4681	Hospital03	ESBL not detected	974	88
ERR434911	Human	Blood	2004	United Kingdom	North East	PRJEB4681	Hospital08	ESBL not detected	567	Singleton
ERR434912	Human	Blood	2004	United Kingdom	North East	PRJEB4681	Hospital08	ESBL not detected	393	393
ERR434913	Human	Blood	2004	United Kingdom	South East	PRJEB4681	Hospital10	ESBL not detected	706	Singleton
ERR434914	Human	Blood	2004	United Kingdom	South East	PRJEB4681	Hospital10	ESBL not detected	95	95
ERR434915	Human	Blood	2004	United Kingdom	South East	PRJEB4681	Hospital10	ESBL detected	131	131
ERR434916	Human	Blood	2004	United Kingdom	London	PRJEB4681	Hospital06	ESBL not detected	131	131
ERR434917	Human	Blood	2004	United Kingdom	London	PRJEB4681	Hospital06	ESBL not detected	95	95
ERR434918	Human	Blood	2004	United Kingdom	South West	PRJEB4681	Hospital11	ESBL not detected	144	144
ERR434919	Human	Blood	2005	United Kingdom	South East	PRJEB4681	Hospital02	ESBL not detected	652	Singleton
ERR434920	Human	Blood	2005	United Kingdom	South East	PRJEB4681	Hospital02	ESBL not detected	1231	95
ERR434921	Human	Blood	2005	United Kingdom	South East	PRJEB4681	Hospital02	ESBL not detected	5597	Singleton
ERR434922	Human	Blood	2005	United Kingdom	West Midlands	PRJEB4681	Hospital03	ESBL detected	131	131
ERR434923	Human	Blood	2005	United Kingdom	West Midlands	PRJEB4681	Hospital03	ESBL not detected	73	73
ERR434924	Human	Blood	2006	United Kingdom	West Midlands	PRJEB4681	Hospital03	ESBL not detected	73	73
ERR434925	Human	Blood	2008	United Kingdom	South West	PRJEB4681	Hospital11	ESBL detected	131	131
ERR434926	Human	Blood	2009	United Kingdom	South East	PRJEB4681	Hospital02	ESBL not detected	131	131
ERR434927	Human	Blood	2009	United Kingdom	South West	PRJEB4681	Hospital04	ESBL not detected	14	14
ERR434928	Human	Blood	2010	United Kingdom	West Midlands	PRJEB4681	Hospital03	ESBL not detected	73	73
ERR434929	Human	Blood	2010	United Kingdom	North West	PRJEB4681	Hospital07	ESBL not detected	73	73
ERR434930	Human	Blood	2011	United Kingdom	South West	PRJEB4681	Hospital11	ESBL not detected	448	Singleton
ERR434931	Human	Blood	2007	United Kingdom	East of England	PRJEB4681	Hospital01	ESBL not detected	95	95
ERR434932	Human	Blood	2007	United Kingdom	East of England	PRJEB4681	Hospital01	ESBL not detected	23	88
ERR434933	Human	Blood	2007	United Kingdom	East of England	PRJEB4681	Hospital01	ESBL not detected	69	69
ERR434934	Human	Blood	2007	United Kingdom	East of England	PRJEB4681	Hospital01	ESBL not detected	405	Singleton
ERR434935	Human	Blood	2007	United Kingdom	East of England	PRJEB4681	Hospital01	ESBL not detected	73	73
ERR434936	Human	Blood	2008	United Kingdom	East of England	PRJEB4681	Hospital01	ESBL not detected	69	69
ERR434937	Human	Blood	2008	United Kingdom	East of England	PRJEB4681	Hospital01	ESBL detected	131	131
ERR434938	Human	Blood	2008	United Kingdom	East of England	PRJEB4681	Hospital01	ESBL not detected	131	131
ERR434939	Human	Blood	2008	United Kingdom	East of England	PRJEB4681	Hospital01	ESBL not detected	73	73
ERR434940	Human	Blood	2008	United Kingdom	East of England	PRJEB4681	Hospital01	ESBL not detected	405	Singleton
ERR434941	Human	Blood	2008	United Kingdom	East of England	PRJEB4681	Hospital01	ESBL not detected	404	14
ERR434943	Human	Blood	2008	United Kingdom	East of England	PRJEB4681	Hospital01	ESBL not detected	349	349
ERR434944	Human	Blood	2008	United Kingdom	East of England	PRJEB4681	Hospital01	ESBL detected	12	12
ERR434945	Human	Blood	2009	United Kingdom	East of England	PRJEB4681	Hospital01	ESBL detected	131	131
ERR434946	Human	Blood	2009	United Kingdom	East of England	PRJEB4681	Hospital01	ESBL detected	131	131
ERR434947	Human	Blood	2009	United Kingdom	East of England	PRJEB4681	Hospital01	ESBL not detected	131	131
ERR434948	Human	Blood	2009	United Kingdom	East of England	PRJEB4681	Hospital01	ESBL not detected	95	95
ERR434949	Human	Blood	2009	United Kingdom	East of England	PRJEB4681	Hospital01	ESBL not detected	73	73
ERR434950	Human	Blood	2009	United Kingdom	East of England	PRJEB4681	Hospital01	ESBL not detected	569	569
ERR434951	Human	Blood	2009	United Kingdom	East of England	PRJEB4681	Hospital01	ESBL not detected	80	80
ERR434952	Human	Blood	2009	United Kingdom	East of England	PRJEB4681	Hospital01	ESBL not detected	73	73
ERR434953	Human	Blood	2009	United Kingdom	East of England	PRJEB4681	Hospital01	ESBL not detected	131	131
ERR434954	Human	Blood	2009	United Kingdom	East of England	PRJEB4681	Hospital01	ESBL not detected	117	117
ERR434955	Human	Blood	2009	United Kingdom	East of England	PRJEB4681	Hospital01	ESBL not detected	5576	847
ERR434956	Human	Blood	2010	United Kingdom	East of England	PRJEB4681	Hospital01	ESBL detected	131	131
ERR434957	Human	Blood	2010	United Kingdom	East of England	PRJEB4681	Hospital01	ESBL not detected	95	95
ERR434958	Human	Blood	2011	United Kingdom	East of England	PRJEB4681	Hospital01	ESBL not detected	5589	Singleton
ERR434959	Human	Blood	2011	United Kingdom	East of England	PRJEB4681	Hospital01	ESBL not detected	95	95
ERR434960	Human	Blood	2012	United Kingdom	East of England	PRJEB4681	Hospital01	ESBL detected	131	131
ERR434961	Human	Blood	2012	United Kingdom	East of England	PRJEB4681	Hospital01	ESBL not detected	393	393
ERR434962	Human	Blood	2012	United Kingdom	East of England	PRJEB4681	Hospital01	ESBL not detected	155	58
ERR434963	Human	Blood	2012	United Kingdom	East of England	PRJEB4681	Hospital01	ESBL detected	131	131
ERR434964	Human	Blood	2012	United Kingdom	East of England	PRJEB4681	Hospital01	ESBL not detected	69	69
ERR434965	Human	Blood	2012	United Kingdom	East of England	PRJEB4681	Hospital01	ESBL not detected	73	73
ERR434966	Human	Blood	2012	United Kingdom	East of England	PRJEB4681	Hospital01	ESBL not detected	73	73
ERR434967	Human	Blood	2013	United Kingdom	East of England	PRJEB4681	Hospital01	ESBL not detected	998	141
ERR434968	Human	Blood	2013	United Kingdom	East of England	PRJEB4681	Hospital01	ESBL not detected	428	Singleton
ERR434969	Human	Blood	2001	United Kingdom	South East	PRJEB4681	Hospital02	ESBL not detected	421	95
ERR434970	Human	Blood	2011	United Kingdom	East of England	PRJEB4681	Hospital01	ESBL not detected	1494	Singleton
ERR434971	Human	Blood	2001	United Kingdom	West Midlands	PRJEB4681	Hospital03	ESBL not detected	10	10
ERR434972	Human	Blood	2001	United Kingdom	West Midlands	PRJEB4681	Hospital03	ESBL not detected	95	95
ERR434973	Human	Blood	2001	United Kingdom	Yorkshire & the Humber	PRJEB4681	Hospital09	ESBL not detected	1288	Singleton
ERR434974	Human	Blood	2001	United Kingdom	London	PRJEB4681	Hospital06	ESBL not detected	636	636
ERR434975	Human	Blood	2001	United Kingdom	London	PRJEB4681	Hospital06	ESBL not detected	117	117
ERR434976	Human	Blood	2002	United Kingdom	South East	PRJEB4681	Hospital02	ESBL not detected	12	12
ERR434977	Human	Blood	2002	United Kingdom	South East	PRJEB4681	Hospital02	ESBL not detected	73	73
ERR434978	Human	Blood	2002	United Kingdom	West Midlands	PRJEB4681	Hospital03	ESBL not detected	95	95
ERR434979	Human	Blood	2002	United Kingdom	East of England	PRJEB4681	Hospital01	ESBL not detected	95	95
ERR434980	Human	Blood	2002	United Kingdom	North West	PRJEB4681	Hospital07	ESBL not detected	73	73
ERR434981	Human	Blood	2002	United Kingdom	North West	PRJEB4681	Hospital07	ESBL not detected	366	Singleton
ERR434982	Human	Blood	2003	United Kingdom	South East	PRJEB4681	Hospital10	ESBL not detected	131	131
ERR434983	Human	Blood	2003	United Kingdom	London	PRJEB4681	Hospital06	ESBL detected	648	648
ERR434984	Human	Blood	2003	United Kingdom	South West	PRJEB4681	Hospital11	ESBL not detected	127	127
ERR434985	Human	Blood	2004	United Kingdom	South East	PRJEB4681	Hospital02	ESBL not detected	73	73
ERR434986	Human	Blood	2004	United Kingdom	West Midlands	PRJEB4681	Hospital03	ESBL not detected	73	73
ERR434987	Human	Blood	2004	United Kingdom	East of England	PRJEB4681	Hospital01	ESBL not detected	131	131
ERR434988	Human	Blood	2004	United Kingdom	East of England	PRJEB4681	Hospital01	ESBL not detected	73	73
ERR434989	Human	Blood	2002	United Kingdom	Yorkshire & the Humber	PRJEB4681	Hospital09	ESBL detected	2230	88
ERR434990	Human	Blood	2001	United Kingdom	North West	PRJEB4681	Hospital05	ESBL not detected	88	88
ERR434991	Human	Blood	2013	United Kingdom	East of England	PRJEB4681	Hospital01	ESBL not detected	73	73
ERR434992	Human	Blood	2003	United Kingdom	North West	PRJEB4681	Hospital05	ESBL not detected	73	73
ERR434993	Human	Blood	2003	United Kingdom	North West	PRJEB4681	Hospital05	ESBL not detected	12	12
ERR434994	Human	Blood	2004	United Kingdom	South East	PRJEB4681	Hospital10	ESBL detected	131	131
ERR434995	Human	Blood	2006	United Kingdom	West Midlands	PRJEB4681	Hospital03	ESBL not detected	131	131
ERR434996	Human	Blood	2006	United Kingdom	South West	PRJEB4681	Hospital04	ESBL detected	5491	88
ERR434997	Human	Blood	2006	United Kingdom	South West	PRJEB4681	Hospital04	ESBL not detected	131	131
ERR434998	Human	Blood	2006	United Kingdom	East of England	PRJEB4681	Hospital01	ESBL not detected	95	95
ERR434999	Human	Blood	2006	United Kingdom	East of England	PRJEB4681	Hospital01	ESBL not detected	5384	80
ERR435000	Human	Blood	2007	United Kingdom	Yorkshire & the Humber	PRJEB4681	Hospital09	ESBL not detected	95	95
ERR435001	Human	Blood	2006	United Kingdom	South West	PRJEB4681	Hospital11	ESBL not detected	131	131
ERR435002	Human	Blood	2008	United Kingdom	North East	PRJEB4681	Hospital08	ESBL not detected	10	10
ERR435003	Human	Blood	2009	United Kingdom	West Midlands	PRJEB4681	Hospital03	ESBL not detected	95	95
ERR435004	Human	Blood	2008	United Kingdom	West Midlands	PRJEB4681	Hospital03	ESBL not detected	540	Singleton
ERR435005	Human	Blood	2009	United Kingdom	South East	PRJEB4681	Hospital10	ESBL not detected	59	59
ERR435006	Human	Blood	2009	United Kingdom	North West	PRJEB4681	Hospital07	ESBL detected	69	69
ERR435007	Human	Blood	2009	United Kingdom	South West	PRJEB4681	Hospital11	ESBL detected	12	12
ERR435008	Human	Blood	2010	United Kingdom	North West	PRJEB4681	Hospital05	ESBL detected	131	131
ERR435009	Human	Blood	2010	United Kingdom	North West	PRJEB4681	Hospital05	ESBL not detected	14	14
ERR435010	Human	Blood	2010	United Kingdom	North East	PRJEB4681	Hospital08	ESBL not detected	38	38
ERR435011	Human	Blood	2010	United Kingdom	North West	PRJEB4681	Hospital07	ESBL not detected	95	95
ERR435012	Human	Blood	2010	United Kingdom	Yorkshire & the Humber	PRJEB4681	Hospital09	ESBL not detected	73	73
ERR435013	Human	Blood	2009	United Kingdom	South West	PRJEB4681	Hospital11	ESBL not detected	349	349
ERR435014	Human	Blood	2011	United Kingdom	West Midlands	PRJEB4681	Hospital03	ESBL not detected	95	95
ERR435015	Human	Blood	2011	United Kingdom	South West	PRJEB4681	Hospital04	ESBL detected	617	10
ERR435016	Human	Blood	2011	United Kingdom	South West	PRJEB4681	Hospital04	ESBL detected	131	131
ERR435017	Human	Blood	2011	United Kingdom	North East	PRJEB4681	Hospital08	ESBL not detected	73	73
ERR435018	Human	Blood	2011	United Kingdom	North East	PRJEB4681	Hospital08	ESBL not detected	421	95
ERR435019	Human	Blood	2011	United Kingdom	London	PRJEB4681	Hospital06	ESBL not detected	95	95
ERR435020	Human	Blood	2011	United Kingdom	North West	PRJEB4681	Hospital07	ESBL not detected	131	131
ERR435021	Human	Blood	2011	United Kingdom	Yorkshire & the Humber	PRJEB4681	Hospital09	ESBL not detected	58	58
ERR435022	Human	Blood	2011	United Kingdom	Yorkshire & the Humber	PRJEB4681	Hospital09	ESBL not detected	73	73
ERR435023	Human	Blood	2011	United Kingdom	South East	PRJEB4681	Hospital10	ESBL detected	131	131
ERR435024	Human	Blood	2011	United Kingdom	South East	PRJEB4681	Hospital10	ESBL not detected	398	Singleton
ERR435025	Human	Blood	2011	United Kingdom	South East	PRJEB4681	Hospital10	ESBL not detected	73	73
ERR435026	Human	Blood	2011	United Kingdom	South West	PRJEB4681	Hospital11	ESBL not detected	48	10
ERR435027	Human	Blood	2007	United Kingdom	East of England	PRJEB4681	Hospital01	ESBL not detected	12	12
ERR435028	Human	Blood	2007	United Kingdom	East of England	PRJEB4681	Hospital01	ESBL not detected	136	681
ERR435029	Human	Blood	2007	United Kingdom	East of England	PRJEB4681	Hospital01	ESBL not detected	69	69
ERR435030	Human	Blood	2007	United Kingdom	East of England	PRJEB4681	Hospital01	ESBL not detected	131	131
ERR435031	Human	Blood	2008	United Kingdom	East of England	PRJEB4681	Hospital01	ESBL not detected	73	73
ERR435032	Human	Blood	2008	United Kingdom	East of England	PRJEB4681	Hospital01	ESBL not detected	46	Singleton
ERR435033	Human	Blood	2008	United Kingdom	East of England	PRJEB4681	Hospital01	ESBL detected	648	648
ERR435034	Human	Blood	2008	United Kingdom	East of England	PRJEB4681	Hospital01	ESBL not detected	73	73
ERR435035	Human	Blood	2008	United Kingdom	East of England	PRJEB4681	Hospital01	ESBL not detected	405	Singleton
ERR435036	Human	Blood	2008	United Kingdom	East of England	PRJEB4681	Hospital01	ESBL detected	963	38
ERR435037	Human	Blood	2008	United Kingdom	East of England	PRJEB4681	Hospital01	ESBL not detected	73	73
ERR435038	Human	Blood	2009	United Kingdom	East of England	PRJEB4681	Hospital01	ESBL not detected	73	73
ERR435039	Human	Blood	2009	United Kingdom	East of England	PRJEB4681	Hospital01	ESBL not detected	127	127
ERR435040	Human	Blood	2009	United Kingdom	East of England	PRJEB4681	Hospital01	ESBL not detected	390	95
ERR435041	Human	Blood	2009	United Kingdom	East of England	PRJEB4681	Hospital01	ESBL not detected	73	73
ERR435042	Human	Blood	2009	United Kingdom	East of England	PRJEB4681	Hospital01	ESBL not detected	393	393
ERR435043	Human	Blood	2009	United Kingdom	East of England	PRJEB4681	Hospital01	ESBL not detected	5430	Singleton
ERR435044	Human	Blood	2009	United Kingdom	East of England	PRJEB4681	Hospital01	ESBL not detected	95	95
ERR435045	Human	Blood	2009	United Kingdom	East of England	PRJEB4681	Hospital01	ESBL not detected	372	Singleton
ERR435046	Human	Blood	2010	United Kingdom	East of England	PRJEB4681	Hospital01	ESBL not detected	73	73
ERR435047	Human	Blood	2011	United Kingdom	East of England	PRJEB4681	Hospital01	ESBL not detected	567	Singleton
ERR435048	Human	Blood	2011	United Kingdom	East of England	PRJEB4681	Hospital01	ESBL not detected	5593	Singleton
ERR435049	Human	Blood	2011	United Kingdom	East of England	PRJEB4681	Hospital01	ESBL not detected	95	95
ERR435050	Human	Blood	2011	United Kingdom	East of England	PRJEB4681	Hospital01	ESBL not detected	95	95
ERR435051	Human	Blood	2011	United Kingdom	East of England	PRJEB4681	Hospital01	ESBL not detected	95	95
ERR435052	Human	Blood	2011	United Kingdom	East of England	PRJEB4681	Hospital01	ESBL not detected	569	569
ERR435053	Human	Blood	2011	United Kingdom	East of England	PRJEB4681	Hospital01	ESBL not detected	38	38
ERR435054	Human	Blood	2012	United Kingdom	East of England	PRJEB4681	Hospital01	ESBL not detected	405	Singleton
ERR435055	Human	Blood	2012	United Kingdom	East of England	PRJEB4681	Hospital01	ESBL not detected	38	38
ERR435056	Human	Blood	2012	United Kingdom	East of England	PRJEB4681	Hospital01	ESBL not detected	14	14
ERR435057	Human	Blood	2012	United Kingdom	East of England	PRJEB4681	Hospital01	ESBL not detected	95	95
ERR435058	Human	Blood	2012	United Kingdom	East of England	PRJEB4681	Hospital01	ESBL detected	131	131
ERR435059	Human	Blood	2011	United Kingdom	East of England	PRJEB4681	Hospital01	ESBL not detected	12	12
ERR435060	Human	Blood	2012	United Kingdom	East of England	PRJEB4681	Hospital01	ESBL not detected	69	69
ERR435061	Human	Blood	2001	United Kingdom	South West	PRJEB4681	Hospital11	ESBL not detected	91	Singleton
ERR435062	Human	Blood	2002	United Kingdom	West Midlands	PRJEB4681	Hospital03	ESBL not detected	73	73
ERR435063	Human	Blood	2003	United Kingdom	Yorkshire & the Humber	PRJEB4681	Hospital09	ESBL not detected	117	117
ERR435064	Human	Blood	2003	United Kingdom	South East	PRJEB4681	Hospital10	ESBL not detected	73	73
ERR435065	Human	Blood	2004	United Kingdom	South East	PRJEB4681	Hospital02	ESBL not detected	73	73
ERR435066	Human	Blood	2004	United Kingdom	South East	PRJEB4681	Hospital02	ESBL detected	73	73
ERR435067	Human	Blood	2004	United Kingdom	South West	PRJEB4681	Hospital04	ESBL not detected	131	131
ERR435068	Human	Blood	2004	United Kingdom	South West	PRJEB4681	Hospital04	ESBL not detected	95	95
ERR435069	Human	Blood	2002	United Kingdom	London	PRJEB4681	Hospital06	ESBL not detected	38	38
ERR435070	Human	Blood	2003	United Kingdom	East of England	PRJEB4681	Hospital01	ESBL not detected	38	38
ERR435071	Human	Blood	2003	United Kingdom	East of England	PRJEB4681	Hospital01	ESBL not detected	167	10
ERR435072	Human	Blood	2002	United Kingdom	North West	PRJEB4681	Hospital07	ESBL not detected	95	95
ERR435073	Human	Blood	2003	United Kingdom	North West	PRJEB4681	Hospital05	ESBL not detected	62	62
ERR435074	Human	Blood	2004	United Kingdom	Yorkshire & the Humber	PRJEB4681	Hospital09	ESBL not detected	58	58
ERR435075	Human	Blood	2004	United Kingdom	Yorkshire & the Humber	PRJEB4681	Hospital09	ESBL not detected	95	95
ERR435076	Human	Blood	2004	United Kingdom	Yorkshire & the Humber	PRJEB4681	Hospital09	ESBL not detected	79	Singleton
ERR435077	Human	Blood	2004	United Kingdom	London	PRJEB4681	Hospital06	ESBL not detected	59	59
ERR435078	Human	Blood	2005	United Kingdom	North West	PRJEB4681	Hospital05	ESBL not detected	69	69
ERR435079	Human	Blood	2005	United Kingdom	North West	PRJEB4681	Hospital05	ESBL detected	73	73
ERR435080	Human	Blood	2004	United Kingdom	North East	PRJEB4681	Hospital08	ESBL not detected	1431	Singleton
ERR435081	Human	Blood	2004	United Kingdom	North East	PRJEB4681	Hospital08	ESBL not detected	131	131
ERR435082	Human	Blood	2004	United Kingdom	North East	PRJEB4681	Hospital08	ESBL not detected	393	393
ERR435083	Human	Blood	2004	United Kingdom	North West	PRJEB4681	Hospital07	ESBL not detected	62	62
ERR435084	Human	Blood	2004	United Kingdom	North West	PRJEB4681	Hospital07	ESBL not detected	117	117
ERR435085	Human	Blood	2004	United Kingdom	North West	PRJEB4681	Hospital07	ESBL not detected	349	349
ERR435086	Human	Blood	2004	United Kingdom	Yorkshire & the Humber	PRJEB4681	Hospital09	ESBL not detected	73	73
ERR435087	Human	Blood	2004	United Kingdom	South East	PRJEB4681	Hospital10	ESBL detected	131	131
ERR435088	Human	Blood	2004	United Kingdom	South East	PRJEB4681	Hospital10	ESBL not detected	131	131
ERR435089	Human	Blood	2004	United Kingdom	South East	PRJEB4681	Hospital10	ESBL not detected	95	95
ERR435090	Human	Blood	2004	United Kingdom	South East	PRJEB4681	Hospital10	ESBL not detected	73	73
ERR435091	Human	Blood	2004	United Kingdom	South West	PRJEB4681	Hospital11	ESBL not detected	2802	Singleton
ERR435092	Human	Blood	2004	United Kingdom	South West	PRJEB4681	Hospital11	ESBL not detected	73	73
ERR435093	Human	Blood	2004	United Kingdom	South West	PRJEB4681	Hospital11	ESBL not detected	372	Singleton
ERR435094	Human	Blood	2005	United Kingdom	South East	PRJEB4681	Hospital02	ESBL not detected	95	95
ERR435095	Human	Blood	2005	United Kingdom	West Midlands	PRJEB4681	Hospital03	ESBL not detected	131	131
ERR435096	Human	Blood	2009	United Kingdom	West Midlands	PRJEB4681	Hospital03	ESBL detected	131	131
ERR435097	Human	Blood	2009	United Kingdom	South West	PRJEB4681	Hospital04	ESBL not detected	38	38
ERR435098	Human	Blood	2010	United Kingdom	Yorkshire & the Humber	PRJEB4681	Hospital09	ESBL detected	12	12
ERR435099	Human	Blood	2009	United Kingdom	South West	PRJEB4681	Hospital11	ESBL not detected	10	10
ERR435100	Human	Blood	2007	United Kingdom	East of England	PRJEB4681	Hospital01	ESBL detected	648	648
ERR435101	Human	Blood	2010	United Kingdom	East of England	PRJEB4681	Hospital01	ESBL not detected	73	73
ERR435102	Human	Blood	2010	United Kingdom	East of England	PRJEB4681	Hospital01	ESBL not detected	73	73
ERR435103	Human	Blood	2010	United Kingdom	East of England	PRJEB4681	Hospital01	ESBL not detected	131	131
ERR435104	Human	Blood	2010	United Kingdom	East of England	PRJEB4681	Hospital01	ESBL not detected	95	95
ERR435105	Human	Blood	2010	United Kingdom	East of England	PRJEB4681	Hospital01	ESBL not detected	141	141
ERR435106	Human	Blood	2010	United Kingdom	East of England	PRJEB4681	Hospital01	ESBL not detected	73	73
ERR435107	Human	Blood	2011	United Kingdom	East of England	PRJEB4681	Hospital01	ESBL detected	131	131
ERR435108	Human	Blood	2011	United Kingdom	East of England	PRJEB4681	Hospital01	ESBL not detected	73	73
ERR435109	Human	Blood	2011	United Kingdom	East of England	PRJEB4681	Hospital01	ESBL not detected	10	10
ERR435110	Human	Blood	2011	United Kingdom	East of England	PRJEB4681	Hospital01	ESBL not detected	95	95
ERR435111	Human	Blood	2010	United Kingdom	East of England	PRJEB4681	Hospital01	ESBL not detected	73	73
ERR435112	Human	Blood	2012	United Kingdom	East of England	PRJEB4681	Hospital01	ESBL not detected	38	38
ERR435113	Human	Blood	2012	United Kingdom	East of England	PRJEB4681	Hospital01	ESBL not detected	550	14
ERR435114	Human	Blood	2012	United Kingdom	East of England	PRJEB4681	Hospital01	ESBL not detected	95	95
ERR435115	Human	Blood	2012	United Kingdom	East of England	PRJEB4681	Hospital01	ESBL not detected	73	73
ERR435116	Human	Blood	2001	United Kingdom	North West	PRJEB4681	Hospital05	ESBL not detected	126	Singleton
ERR435117	Human	Blood	2001	United Kingdom	North West	PRJEB4681	Hospital05	ESBL not detected	550	14
ERR435118	Human	Blood	2001	United Kingdom	North West	PRJEB4681	Hospital05	ESBL not detected	372	Singleton
ERR435119	Human	Blood	2001	United Kingdom	North East	PRJEB4681	Hospital08	ESBL not detected	405	Singleton
ERR435120	Human	Blood	2001	United Kingdom	North West	PRJEB4681	Hospital07	ESBL not detected	79	Singleton
ERR435121	Human	Blood	2002	United Kingdom	East of England	PRJEB4681	Hospital01	ESBL not detected	88	88
ERR435122	Human	Blood	2002	United Kingdom	North West	PRJEB4681	Hospital05	ESBL not detected	393	393
ERR435123	Human	Blood	2002	United Kingdom	North West	PRJEB4681	Hospital07	ESBL not detected	59	59
ERR435124	Human	Blood	2002	United Kingdom	Yorkshire & the Humber	PRJEB4681	Hospital09	ESBL not detected	73	73
ERR435125	Human	Blood	2003	United Kingdom	West Midlands	PRJEB4681	Hospital03	ESBL not detected	73	73
ERR435126	Human	Blood	2003	United Kingdom	East of England	PRJEB4681	Hospital01	ESBL not detected	1394	393
ERR435127	Human	Blood	2003	United Kingdom	Yorkshire & the Humber	PRJEB4681	Hospital09	ESBL not detected	127	127
ERR435128	Human	Blood	2003	United Kingdom	North West	PRJEB4681	Hospital05	ESBL not detected	79	Singleton
ERR435129	Human	Blood	2004	United Kingdom	North East	PRJEB4681	Hospital08	ESBL not detected	550	14
ERR435130	Human	Blood	2004	United Kingdom	South West	PRJEB4681	Hospital11	ESBL detected	83	83
ERR435131	Human	Blood	2005	United Kingdom	South West	PRJEB4681	Hospital04	ESBL not detected	131	131
ERR435132	Human	Blood	2005	United Kingdom	North West	PRJEB4681	Hospital05	ESBL not detected	59	59
ERR435133	Human	Blood	2005	United Kingdom	North East	PRJEB4681	Hospital08	ESBL not detected	648	648
ERR435134	Human	Blood	2005	United Kingdom	North East	PRJEB4681	Hospital08	ESBL not detected	131	131
ERR435135	Human	Blood	2005	United Kingdom	Yorkshire & the Humber	PRJEB4681	Hospital09	ESBL not detected	95	95
ERR435136	Human	Blood	2005	United Kingdom	South East	PRJEB4681	Hospital10	ESBL not detected	14	14
ERR435137	Human	Blood	2005	United Kingdom	South West	PRJEB4681	Hospital11	ESBL detected	73	73
ERR435138	Human	Blood	2006	United Kingdom	West Midlands	PRJEB4681	Hospital03	ESBL not detected	131	131
ERR435139	Human	Blood	2006	United Kingdom	West Midlands	PRJEB4681	Hospital03	ESBL not detected	131	131
ERR435140	Human	Blood	2006	United Kingdom	West Midlands	PRJEB4681	Hospital03	ESBL not detected	73	73
ERR435141	Human	Blood	2006	United Kingdom	West Midlands	PRJEB4681	Hospital03	ESBL not detected	73	73
ERR435142	Human	Blood	2006	United Kingdom	South West	PRJEB4681	Hospital04	ESBL not detected	127	127
ERR435143	Human	Blood	2007	United Kingdom	North West	PRJEB4681	Hospital05	ESBL not detected	131	131
ERR435144	Human	Blood	2007	United Kingdom	North East	PRJEB4681	Hospital08	ESBL not detected	95	95
ERR435145	Human	Blood	2007	United Kingdom	North West	PRJEB4681	Hospital07	ESBL not detected	12	12
ERR435146	Human	Blood	2007	United Kingdom	North West	PRJEB4681	Hospital07	ESBL not detected	429	Singleton
ERR435147	Human	Blood	2007	United Kingdom	Yorkshire & the Humber	PRJEB4681	Hospital09	ESBL not detected	95	95
ERR435148	Human	Blood	2007	United Kingdom	South East	PRJEB4681	Hospital10	ESBL not detected	73	73
ERR435149	Human	Blood	2007	United Kingdom	London	PRJEB4681	Hospital06	ESBL not detected	393	393
ERR435151	Human	Blood	2008	United Kingdom	West Midlands	PRJEB4681	Hospital03	ESBL detected	131	131
ERR435152	Human	Blood	2007	United Kingdom	South East	PRJEB4681	Hospital02	ESBL not detected	131	131
ERR435153	Human	Blood	2008	United Kingdom	London	PRJEB4681	Hospital06	ESBL detected	131	131
ERR435154	Human	Blood	2006	United Kingdom	North West	PRJEB4681	Hospital05	ESBL not detected	73	73
ERR435155	Human	Blood	2006	United Kingdom	North West	PRJEB4681	Hospital05	ESBL detected	131	131
ERR435156	Human	Blood	2006	United Kingdom	South East	PRJEB4681	Hospital10	ESBL not detected	73	73
ERR435157	Human	Blood	2006	United Kingdom	South West	PRJEB4681	Hospital11	ESBL not detected	131	131
ERR435158	Human	Blood	2007	United Kingdom	South West	PRJEB4681	Hospital04	ESBL not detected	88	88
ERR435159	Human	Blood	2006	United Kingdom	South East	PRJEB4681	Hospital10	ESBL not detected	5360	95
ERR435160	Human	Blood	2006	United Kingdom	South East	PRJEB4681	Hospital10	ESBL detected	405	Singleton
ERR435161	Human	Blood	2006	United Kingdom	Yorkshire & the Humber	PRJEB4681	Hospital09	ESBL not detected	131	131
ERR435162	Human	Blood	2008	United Kingdom	North East	PRJEB4681	Hospital08	ESBL not detected	95	95
ERR435163	Human	Blood	2006	United Kingdom	East of England	PRJEB4681	Hospital01	ESBL not detected	393	393
ERR435164	Human	Blood	2008	United Kingdom	South East	PRJEB4681	Hospital10	ESBL not detected	69	69
ERR435165	Human	Blood	2008	United Kingdom	South East	PRJEB4681	Hospital10	ESBL not detected	131	131
ERR435166	Human	Blood	2007	United Kingdom	South East	PRJEB4681	Hospital10	ESBL not detected	144	144
ERR435167	Human	Blood	2008	United Kingdom	South West	PRJEB4681	Hospital04	ESBL not detected	80	80
ERR435168	Human	Blood	2008	United Kingdom	North West	PRJEB4681	Hospital05	ESBL not detected	73	73
ERR435169	Human	Blood	2009	United Kingdom	North East	PRJEB4681	Hospital08	ESBL not detected	127	127
ERR435170	Human	Blood	2009	United Kingdom	North West	PRJEB4681	Hospital07	ESBL not detected	73	73
ERR435171	Human	Blood	2009	United Kingdom	London	PRJEB4681	Hospital06	ESBL not detected	95	95
ERR435172	Human	Blood	2010	United Kingdom	South West	PRJEB4681	Hospital04	ESBL not detected	69	69
ERR435173	Human	Blood	2010	United Kingdom	South East	PRJEB4681	Hospital02	ESBL not detected	80	80
ERR435174	Human	Blood	2010	United Kingdom	Yorkshire & the Humber	PRJEB4681	Hospital09	ESBL not detected	73	73
ERR435175	Human	Blood	2010	United Kingdom	South East	PRJEB4681	Hospital02	ESBL not detected	446	446
ERR435176	Human	Blood	2010	United Kingdom	South East	PRJEB4681	Hospital10	ESBL not detected	95	95
ERR435177	Human	Blood	2010	United Kingdom	North East	PRJEB4681	Hospital08	ESBL not detected	62	62
ERR435178	Human	Blood	2011	United Kingdom	South West	PRJEB4681	Hospital04	ESBL not detected	12	12
ERR435179	Human	Blood	2011	United Kingdom	South West	PRJEB4681	Hospital04	ESBL not detected	127	127
ERR435180	Human	Blood	2011	United Kingdom	Yorkshire & the Humber	PRJEB4681	Hospital09	ESBL not detected	372	Singleton
ERR435181	Human	Blood	2011	United Kingdom	South East	PRJEB4681	Hospital10	ESBL not detected	1618	73
ERR435182	Human	Blood	2011	United Kingdom	South East	PRJEB4681	Hospital10	ESBL not detected	73	73
ERR435183	Human	Blood	2011	United Kingdom	South West	PRJEB4681	Hospital11	ESBL not detected	538	Singleton
ERR435184	Human	Blood	2003	United Kingdom	South East	PRJEB4681	Hospital02	ESBL detected	73	73
ERR435185	Human	Blood	2007	United Kingdom	West Midlands	PRJEB4681	Hospital03	ESBL not detected	5242	73
ERR435186	Human	Blood	2008	United Kingdom	Yorkshire & the Humber	PRJEB4681	Hospital09	ESBL not detected	69	69
ERR435187	Human	Blood	2009	United Kingdom	South West	PRJEB4681	Hospital04	ESBL not detected	95	95
ERR435188	Human	Blood	2011	United Kingdom	Yorkshire & the Humber	PRJEB4681	Hospital09	ESBL detected	131	131
ERR435189	Human	Blood	2011	United Kingdom	North West	PRJEB4681	Hospital07	ESBL not detected	95	95
ERR435190	Human	Blood	2004	United Kingdom	East of England	PRJEB4681	Hospital01	ESBL not detected	131	131
ERR435191	Human	Blood	2007	United Kingdom	South West	PRJEB4681	Hospital11	ESBL detected	131	131
ERR435192	Human	Blood	2001	United Kingdom	South West	PRJEB4681	Hospital04	ESBL not detected	144	144
ERR435193	Human	Blood	2009	United Kingdom	South West	PRJEB4681	Hospital11	ESBL not detected	73	73
ERR435194	Human	Blood	2011	United Kingdom	South West	PRJEB4681	Hospital04	ESBL detected	131	131
ERR435195	Human	Blood	2008	United Kingdom	South West	PRJEB4681	Hospital04	ESBL not detected	73	73
ERR435196	Human	Blood	2008	United Kingdom	East of England	PRJEB4681	Hospital01	ESBL not detected	144	144
ERR435197	Human	Blood	2010	United Kingdom	East of England	PRJEB4681	Hospital01	ESBL not detected	131	131
ERR435198	Human	Blood	2010	United Kingdom	East of England	PRJEB4681	Hospital01	ESBL not detected	95	95
ERR435199	Human	Blood	2011	United Kingdom	East of England	PRJEB4681	Hospital01	ESBL not detected	69	69
ERR435200	Human	Blood	2011	United Kingdom	East of England	PRJEB4681	Hospital01	ESBL not detected	73	73
ERR435201	Human	Blood	2012	United Kingdom	East of England	PRJEB4681	Hospital01	ESBL not detected	998	141
ERR435202	Human	Blood	2012	United Kingdom	East of England	PRJEB4681	Hospital01	ESBL not detected	1170	Singleton
ERR435203	Human	Blood	2012	United Kingdom	East of England	PRJEB4681	Hospital01	ESBL not detected	2802	Singleton
ERR435204	Human	Blood	2012	United Kingdom	East of England	PRJEB4681	Hospital01	ESBL not detected	95	95
ERR435205	Human	Blood	2012	United Kingdom	East of England	PRJEB4681	Hospital01	ESBL not detected	129	Singleton
ERR435206	Human	Blood	2012	United Kingdom	East of England	PRJEB4681	Hospital01	ESBL detected	73	73
ERR435207	Human	Blood	2012	United Kingdom	East of England	PRJEB4681	Hospital01	ESBL not detected	131	131
ERR435208	Human	Blood	2012	United Kingdom	East of England	PRJEB4681	Hospital01	ESBL detected	12	12
ERR435209	Human	Blood	2001	United Kingdom	South East	PRJEB4681	Hospital02	ESBL not detected	127	127
ERR435210	Human	Blood	2001	United Kingdom	North West	PRJEB4681	Hospital07	ESBL not detected	73	73
ERR435211	Human	Blood	2001	United Kingdom	North West	PRJEB4681	Hospital07	ESBL not detected	10	10
ERR435212	Human	Blood	2002	United Kingdom	North West	PRJEB4681	Hospital05	ESBL not detected	73	73
ERR435213	Human	Blood	2002	United Kingdom	Yorkshire & the Humber	PRJEB4681	Hospital09	ESBL detected	73	73
ERR435214	Human	Blood	2002	United Kingdom	South East	PRJEB4681	Hospital10	ESBL not detected	73	73
ERR435215	Human	Blood	2002	United Kingdom	London	PRJEB4681	Hospital06	ESBL not detected	141	141
ERR435216	Human	Blood	2002	United Kingdom	London	PRJEB4681	Hospital06	ESBL detected	12	12
ERR435217	Human	Blood	2002	United Kingdom	South West	PRJEB4681	Hospital11	ESBL not detected	59	59
ERR435218	Human	Blood	2002	United Kingdom	South West	PRJEB4681	Hospital11	ESBL not detected	59	59
ERR435219	Human	Blood	2003	United Kingdom	South West	PRJEB4681	Hospital04	ESBL not detected	62	62
ERR435220	Human	Blood	2003	United Kingdom	North East	PRJEB4681	Hospital08	ESBL not detected	80	80
ERR435221	Human	Blood	2003	United Kingdom	North East	PRJEB4681	Hospital08	ESBL not detected	73	73
ERR435222	Human	Blood	2003	United Kingdom	North East	PRJEB4681	Hospital08	ESBL not detected	12	12
ERR435223	Human	Blood	2003	United Kingdom	South East	PRJEB4681	Hospital10	ESBL not detected	12	12
ERR435224	Human	Blood	2004	United Kingdom	North West	PRJEB4681	Hospital05	ESBL not detected	95	95
ERR435225	Human	Blood	2002	United Kingdom	South East	PRJEB4681	Hospital02	ESBL not detected	10	10
ERR435226	Human	Blood	2005	United Kingdom	South West	PRJEB4681	Hospital04	ESBL not detected	73	73
ERR435227	Human	Blood	2005	United Kingdom	East of England	PRJEB4681	Hospital01	ESBL not detected	73	73
ERR435228	Human	Blood	2005	United Kingdom	North East	PRJEB4681	Hospital08	ESBL not detected	131	131
ERR435229	Human	Blood	2005	United Kingdom	North West	PRJEB4681	Hospital07	ESBL not detected	69	69
ERR435230	Human	Blood	2005	United Kingdom	South East	PRJEB4681	Hospital10	ESBL not detected	533	1081
ERR435231	Human	Blood	2006	United Kingdom	South West	PRJEB4681	Hospital04	ESBL detected	410	88
ERR435232	Human	Blood	2007	United Kingdom	North East	PRJEB4681	Hospital08	ESBL not detected	95	95
ERR435233	Human	Blood	2007	United Kingdom	North West	PRJEB4681	Hospital07	ESBL not detected	95	95
ERR435234	Human	Blood	2007	United Kingdom	Yorkshire & the Humber	PRJEB4681	Hospital09	ESBL not detected	95	95
ERR435235	Human	Blood	2007	United Kingdom	South East	PRJEB4681	Hospital10	ESBL not detected	538	Singleton
ERR435236	Human	Blood	2007	United Kingdom	South East	PRJEB4681	Hospital10	ESBL not detected	141	141
ERR435237	Human	Blood	2007	United Kingdom	London	PRJEB4681	Hospital06	ESBL not detected	167	10
ERR435238	Human	Blood	2006	United Kingdom	London	PRJEB4681	Hospital06	ESBL not detected	405	Singleton
ERR435239	Human	Blood	2007	United Kingdom	South West	PRJEB4681	Hospital11	ESBL detected	131	131
ERR435240	Human	Blood	2008	United Kingdom	South West	PRJEB4681	Hospital04	ESBL not detected	357	Singleton
ERR435241	Human	Blood	2008	United Kingdom	South West	PRJEB4681	Hospital11	ESBL not detected	978	Singleton
ERR435242	Human	Blood	2006	United Kingdom	East of England	PRJEB4681	Hospital01	ESBL not detected	73	73
ERR435243	Human	Blood	2006	United Kingdom	North West	PRJEB4681	Hospital05	ESBL not detected	1081	1081
ERR435244	Human	Blood	2006	United Kingdom	North West	PRJEB4681	Hospital07	ESBL not detected	38	38
ERR435245	Human	Blood	2006	United Kingdom	Yorkshire & the Humber	PRJEB4681	Hospital09	ESBL not detected	998	141
ERR435246	Human	Blood	2006	United Kingdom	London	PRJEB4681	Hospital06	ESBL not detected	10	10
ERR435247	Human	Blood	2007	United Kingdom	South West	PRJEB4681	Hospital04	ESBL not detected	69	69
ERR435248	Human	Blood	2007	United Kingdom	South East	PRJEB4681	Hospital02	ESBL not detected	10	10
ERR435249	Human	Blood	2007	United Kingdom	South East	PRJEB4681	Hospital02	ESBL not detected	10	10
ERR435250	Human	Blood	2006	United Kingdom	South West	PRJEB4681	Hospital11	ESBL not detected	95	95
ERR435251	Human	Blood	2007	United Kingdom	West Midlands	PRJEB4681	Hospital03	ESBL not detected	348	156
ERR435252	Human	Blood	2008	United Kingdom	North West	PRJEB4681	Hospital05	ESBL not detected	131	131
ERR435253	Human	Blood	2008	United Kingdom	North West	PRJEB4681	Hospital07	ESBL not detected	106	69
ERR435254	Human	Blood	2006	United Kingdom	North East	PRJEB4681	Hospital08	ESBL not detected	124	Singleton
ERR435255	Human	Blood	2009	United Kingdom	South East	PRJEB4681	Hospital02	ESBL not detected	127	127
ERR435256	Human	Blood	2006	United Kingdom	South West	PRJEB4681	Hospital11	ESBL not detected	23	88
ERR435257	Human	Blood	2007	United Kingdom	London	PRJEB4681	Hospital06	ESBL not detected	10	10
ERR435258	Human	Blood	2008	United Kingdom	South West	PRJEB4681	Hospital11	ESBL not detected	62	62
ERR435259	Human	Blood	2009	United Kingdom	North West	PRJEB4681	Hospital05	ESBL not detected	73	73
ERR435260	Human	Blood	2009	United Kingdom	North East	PRJEB4681	Hospital08	ESBL not detected	73	73
ERR435261	Human	Blood	2009	United Kingdom	London	PRJEB4681	Hospital06	ESBL not detected	69	69
ERR435262	Human	Blood	2009	United Kingdom	London	PRJEB4681	Hospital06	ESBL not detected	117	117
ERR435263	Human	Blood	2010	United Kingdom	South West	PRJEB4681	Hospital04	ESBL detected	5491	88
ERR435264	Human	Blood	2010	United Kingdom	North East	PRJEB4681	Hospital08	ESBL not detected	415	59
ERR435265	Human	Blood	2010	United Kingdom	South East	PRJEB4681	Hospital02	ESBL not detected	12	12
ERR435266	Human	Blood	2010	United Kingdom	North West	PRJEB4681	Hospital07	ESBL not detected	998	141
ERR435267	Human	Blood	2010	United Kingdom	North West	PRJEB4681	Hospital07	ESBL not detected	80	80
ERR435268	Human	Blood	2010	United Kingdom	North West	PRJEB4681	Hospital05	ESBL not detected	14	14
ERR435269	Human	Blood	2010	United Kingdom	North East	PRJEB4681	Hospital08	ESBL not detected	62	62
ERR435270	Human	Blood	2010	United Kingdom	South East	PRJEB4681	Hospital10	ESBL not detected	127	127
ERR435271	Human	Blood	2011	United Kingdom	West Midlands	PRJEB4681	Hospital03	ESBL not detected	69	69
ERR435272	Human	Blood	2011	United Kingdom	North West	PRJEB4681	Hospital05	ESBL not detected	131	131
ERR435273	Human	Blood	2011	United Kingdom	South East	PRJEB4681	Hospital10	ESBL not detected	88	88
ERR435274	Human	Blood	2011	United Kingdom	South West	PRJEB4681	Hospital11	ESBL not detected	998	141
ERR435275	Human	Blood	2005	United Kingdom	North East	PRJEB4681	Hospital08	ESBL not detected	131	131
ERR435276	Human	Blood	2004	United Kingdom	South West	PRJEB4681	Hospital04	ESBL not detected	73	73
ERR435277	Human	Blood	2005	United Kingdom	Yorkshire & the Humber	PRJEB4681	Hospital09	ESBL not detected	73	73
ERR435278	Human	Blood	2007	United Kingdom	North West	PRJEB4681	Hospital05	ESBL not detected	5526	95
ERR435279	Human	Blood	2011	United Kingdom	West Midlands	PRJEB4681	Hospital03	ESBL not detected	95	95
ERR435280	Human	Blood	2011	United Kingdom	South East	PRJEB4681	Hospital02	ESBL not detected	59	59
ERR435281	Human	Blood	2011	United Kingdom	North West	PRJEB4681	Hospital07	ESBL not detected	95	95
ERR435282	Human	Blood	2004	United Kingdom	East of England	PRJEB4681	Hospital01	ESBL not detected	38	38
ERR435283	Human	Blood	2008	United Kingdom	London	PRJEB4681	Hospital06	ESBL not detected	127	127
ERR435284	Human	Blood	2008	United Kingdom	London	PRJEB4681	Hospital06	ESBL not detected	372	Singleton
ERR435285	Human	Blood	2008	United Kingdom	South East	PRJEB4681	Hospital10	ESBL not detected	131	131
ERR435286	Human	Blood	2011	United Kingdom	West Midlands	PRJEB4681	Hospital03	ESBL not detected	95	95
ERR435287	Human	Blood	2010	United Kingdom	South West	PRJEB4681	Hospital11	ESBL not detected	393	393
ERR435288	Human	Blood	2009	United Kingdom	South East	PRJEB4681	Hospital10	ESBL not detected	69	69
ERR435289	Human	Blood	2011	United Kingdom	London	PRJEB4681	Hospital06	ESBL detected	131	131
ERR435290	Human	Blood	2011	United Kingdom	North East	PRJEB4681	Hospital08	ESBL not detected	69	69
ERR435291	Human	Blood	2008	United Kingdom	South West	PRJEB4681	Hospital04	ESBL not detected	95	95
ERR435292	Human	Blood	2009	United Kingdom	East of England	PRJEB4681	Hospital01	ESBL not detected	73	73
ERR435293	Human	Blood	2010	United Kingdom	East of England	PRJEB4681	Hospital01	ESBL not detected	2967	Singleton
ERR435294	Human	Blood	2010	United Kingdom	East of England	PRJEB4681	Hospital01	ESBL not detected	421	95
ERR435295	Human	Blood	2010	United Kingdom	East of England	PRJEB4681	Hospital01	ESBL not detected	69	69
ERR435296	Human	Blood	2010	United Kingdom	East of England	PRJEB4681	Hospital01	ESBL not detected	753	Singleton
ERR435298	Human	Blood	2011	United Kingdom	East of England	PRJEB4681	Hospital01	ESBL not detected	131	131
ERR435299	Human	Blood	2011	United Kingdom	East of England	PRJEB4681	Hospital01	ESBL not detected	12	12
ERR435300	Human	Blood	2011	United Kingdom	East of England	PRJEB4681	Hospital01	ESBL not detected	69	69
ERR435301	Human	Blood	2011	United Kingdom	East of England	PRJEB4681	Hospital01	ESBL not detected	69	69
ERR435302	Human	Blood	2011	United Kingdom	East of England	PRJEB4681	Hospital01	ESBL detected	4702	12
ERR435303	Human	Blood	2011	United Kingdom	East of England	PRJEB4681	Hospital01	ESBL not detected	1979	73
ERR435304	Human	Blood	2012	United Kingdom	East of England	PRJEB4681	Hospital01	ESBL not detected	357	Singleton
ERR435305	Human	Blood	2012	United Kingdom	East of England	PRJEB4681	Hospital01	ESBL not detected	1193	14
ERR435306	Human	Blood	2012	United Kingdom	East of England	PRJEB4681	Hospital01	ESBL not detected	23	88
ERR435307	Human	Blood	2013	United Kingdom	East of England	PRJEB4681	Hospital01	ESBL not detected	144	144
ERR435308	Human	Blood	2013	United Kingdom	East of England	PRJEB4681	Hospital01	ESBL not detected	939	Singleton
ERR435309	Human	Blood	2001	United Kingdom	South East	PRJEB4681	Hospital02	ESBL not detected	73	73
ERR435310	Human	Blood	2001	United Kingdom	South East	PRJEB4681	Hospital02	ESBL not detected	967	Singleton
ERR435311	Human	Blood	2001	United Kingdom	North West	PRJEB4681	Hospital05	ESBL not detected	12	12
ERR435312	Human	Blood	2001	United Kingdom	North West	PRJEB4681	Hospital05	ESBL not detected	68	Singleton
ERR435313	Human	Blood	2002	United Kingdom	North East	PRJEB4681	Hospital08	ESBL detected	73	73
ERR435314	Human	Blood	2002	United Kingdom	North West	PRJEB4681	Hospital07	ESBL detected	73	73
ERR435315	Human	Blood	2002	United Kingdom	South East	PRJEB4681	Hospital10	ESBL not detected	618	Singleton
ERR435316	Human	Blood	2002	United Kingdom	South East	PRJEB4681	Hospital10	ESBL not detected	88	88
ERR435317	Human	Blood	2002	United Kingdom	South East	PRJEB4681	Hospital10	ESBL not detected	95	95
ERR435318	Human	Blood	2003	United Kingdom	South East	PRJEB4681	Hospital02	ESBL not detected	95	95
ERR435319	Human	Blood	2003	United Kingdom	West Midlands	PRJEB4681	Hospital03	ESBL not detected	73	73
ERR435320	Human	Blood	2003	United Kingdom	South West	PRJEB4681	Hospital04	ESBL not detected	95	95
ERR435321	Human	Blood	2003	United Kingdom	East of England	PRJEB4681	Hospital01	ESBL not detected	131	131
ERR435322	Human	Blood	2003	United Kingdom	East of England	PRJEB4681	Hospital01	ESBL not detected	2494	Singleton
ERR435323	Human	Blood	2003	United Kingdom	North West	PRJEB4681	Hospital05	ESBL not detected	73	73
ERR435324	Human	Blood	2003	United Kingdom	North East	PRJEB4681	Hospital08	ESBL not detected	491	Singleton
ERR435325	Human	Blood	2003	United Kingdom	South East	PRJEB4681	Hospital10	ESBL detected	73	73
ERR435326	Human	Blood	2003	United Kingdom	North West	PRJEB4681	Hospital07	ESBL not detected	405	Singleton
ERR435327	Human	Blood	2003	United Kingdom	South West	PRJEB4681	Hospital11	ESBL not detected	95	95
ERR435328	Human	Blood	2004	United Kingdom	West Midlands	PRJEB4681	Hospital03	ESBL not detected	10	10
ERR435329	Human	Blood	2002	United Kingdom	North West	PRJEB4681	Hospital05	ESBL detected	73	73
ERR435330	Human	Blood	2005	United Kingdom	South West	PRJEB4681	Hospital04	ESBL not detected	73	73
ERR435331	Human	Blood	2005	United Kingdom	East of England	PRJEB4681	Hospital01	ESBL not detected	95	95
ERR435332	Human	Blood	2005	United Kingdom	North West	PRJEB4681	Hospital05	ESBL not detected	91	Singleton
ERR435333	Human	Blood	2005	United Kingdom	North East	PRJEB4681	Hospital08	ESBL not detected	95	95
ERR435334	Human	Blood	2005	United Kingdom	North West	PRJEB4681	Hospital07	ESBL not detected	73	73
ERR435335	Human	Blood	2005	United Kingdom	South East	PRJEB4681	Hospital10	ESBL not detected	95	95
ERR435336	Human	Blood	2005	United Kingdom	London	PRJEB4681	Hospital06	ESBL not detected	131	131
ERR435337	Human	Blood	2005	United Kingdom	London	PRJEB4681	Hospital06	ESBL not detected	38	38
ERR435338	Human	Blood	2005	United Kingdom	London	PRJEB4681	Hospital06	ESBL not detected	5648	101
ERR435339	Human	Blood	2006	United Kingdom	South East	PRJEB4681	Hospital02	ESBL not detected	48	10
ERR435340	Human	Blood	2007	United Kingdom	North East	PRJEB4681	Hospital08	ESBL not detected	131	131
ERR435341	Human	Blood	2007	United Kingdom	Yorkshire & the Humber	PRJEB4681	Hospital09	ESBL not detected	95	95
ERR435342	Human	Blood	2007	United Kingdom	West Midlands	PRJEB4681	Hospital03	ESBL not detected	62	62
ERR435343	Human	Blood	2008	United Kingdom	South East	PRJEB4681	Hospital02	ESBL not detected	106	69
ERR435344	Human	Blood	2008	United Kingdom	South West	PRJEB4681	Hospital04	ESBL not detected	12	12
ERR435345	Human	Blood	2008	United Kingdom	London	PRJEB4681	Hospital06	ESBL not detected	421	95
ERR435346	Human	Blood	2008	United Kingdom	North West	PRJEB4681	Hospital05	ESBL not detected	73	73
ERR435347	Human	Blood	2006	United Kingdom	North West	PRJEB4681	Hospital05	ESBL not detected	14	14
ERR435348	Human	Blood	2006	United Kingdom	North West	PRJEB4681	Hospital05	ESBL not detected	93	93
ERR435349	Human	Blood	2007	United Kingdom	West Midlands	PRJEB4681	Hospital03	ESBL not detected	5363	10
ERR435350	Human	Blood	2006	United Kingdom	Yorkshire & the Humber	PRJEB4681	Hospital09	ESBL detected	131	131
ERR435351	Human	Blood	2006	United Kingdom	South East	PRJEB4681	Hospital10	ESBL not detected	95	95
ERR435352	Human	Blood	2007	United Kingdom	West Midlands	PRJEB4681	Hospital03	ESBL not detected	73	73
ERR435353	Human	Blood	2006	United Kingdom	London	PRJEB4681	Hospital06	ESBL not detected	115	Singleton
ERR435354	Human	Blood	2007	United Kingdom	North West	PRJEB4681	Hospital05	ESBL not detected	14	14
ERR435355	Human	Blood	2008	United Kingdom	North East	PRJEB4681	Hospital08	ESBL not detected	5470	88
ERR435356	Human	Blood	2008	United Kingdom	North West	PRJEB4681	Hospital07	ESBL not detected	95	95
ERR435357	Human	Blood	2008	United Kingdom	North West	PRJEB4681	Hospital07	ESBL not detected	362	Singleton
ERR435358	Human	Blood	2008	United Kingdom	North West	PRJEB4681	Hospital07	ESBL not detected	73	73
ERR435359	Human	Blood	2008	United Kingdom	Yorkshire & the Humber	PRJEB4681	Hospital09	ESBL not detected	648	648
ERR435360	Human	Blood	2006	United Kingdom	North East	PRJEB4681	Hospital08	ESBL not detected	1231	95
ERR435361	Human	Blood	2009	United Kingdom	South East	PRJEB4681	Hospital02	ESBL not detected	5639	69
ERR435362	Human	Blood	2009	United Kingdom	Yorkshire & the Humber	PRJEB4681	Hospital09	ESBL not detected	162	162
ERR435363	Human	Blood	2009	United Kingdom	Yorkshire & the Humber	PRJEB4681	Hospital09	ESBL not detected	88	88
ERR435364	Human	Blood	2010	United Kingdom	South West	PRJEB4681	Hospital04	ESBL not detected	58	58
ERR435365	Human	Blood	2010	United Kingdom	Yorkshire & the Humber	PRJEB4681	Hospital09	ESBL not detected	95	95
ERR435366	Human	Blood	2010	United Kingdom	South East	PRJEB4681	Hospital10	ESBL not detected	69	69
ERR435367	Human	Blood	2010	United Kingdom	Yorkshire & the Humber	PRJEB4681	Hospital09	ESBL not detected	127	127
ERR435368	Human	Blood	2010	United Kingdom	South West	PRJEB4681	Hospital11	ESBL not detected	127	127
ERR435369	Human	Blood	2010	United Kingdom	South West	PRJEB4681	Hospital11	ESBL not detected	91	Singleton
ERR435370	Human	Blood	2011	United Kingdom	North East	PRJEB4681	Hospital08	ESBL not detected	69	69
ERR435371	Human	Blood	2011	United Kingdom	London	PRJEB4681	Hospital06	ESBL not detected	410	88
ERR435372	Human	Blood	2011	United Kingdom	Yorkshire & the Humber	PRJEB4681	Hospital09	ESBL not detected	73	73
ERR435373	Human	Blood	2011	United Kingdom	South West	PRJEB4681	Hospital11	ESBL not detected	69	69
ERR435374	Human	Blood	2004	United Kingdom	South West	PRJEB4681	Hospital04	ESBL not detected	405	Singleton
ERR435375	Human	Blood	2005	United Kingdom	North West	PRJEB4681	Hospital07	ESBL not detected	73	73
ERR435376	Human	Blood	2007	United Kingdom	West Midlands	PRJEB4681	Hospital03	ESBL not detected	73	73
ERR435377	Human	Blood	2006	United Kingdom	South East	PRJEB4681	Hospital02	ESBL detected	12	12
ERR435378	Human	Blood	2007	United Kingdom	North West	PRJEB4681	Hospital05	ESBL not detected	357	Singleton
ERR435379	Human	Blood	2010	United Kingdom	South East	PRJEB4681	Hospital10	ESBL not detected	127	127
ERR435380	Human	Blood	2011	United Kingdom	North West	PRJEB4681	Hospital07	ESBL not detected	62	62
ERR435381	Human	Blood	2010	United Kingdom	East of England	PRJEB4681	Hospital01	ESBL not detected	69	69
ERR435382	Human	Blood	2004	United Kingdom	South West	PRJEB4681	Hospital04	ESBL not detected	59	59
ERR435383	Human	Blood	2006	United Kingdom	South West	PRJEB4681	Hospital04	ESBL detected	167	10
ERR435384	Human	Blood	2008	United Kingdom	South East	PRJEB4681	Hospital02	ESBL detected	131	131
ERR435385	Human	Blood	2011	United Kingdom	London	PRJEB4681	Hospital06	ESBL detected	131	131
ERR435386	Human	Blood	2011	United Kingdom	North West	PRJEB4681	Hospital07	ESBL detected	131	131
ERR435387	Human	Blood	2009	United Kingdom	West Midlands	PRJEB4681	Hospital03	ESBL not detected	1442	Singleton
ERR435388	Human	Blood	2010	United Kingdom	East of England	PRJEB4681	Hospital01	ESBL not detected	95	95
ERR435389	Human	Blood	2010	United Kingdom	East of England	PRJEB4681	Hospital01	ESBL not detected	420	569
ERR435391	Human	Blood	2010	United Kingdom	East of England	PRJEB4681	Hospital01	ESBL not detected	5328	Singleton
ERR435392	Human	Blood	2011	United Kingdom	East of England	PRJEB4681	Hospital01	ESBL detected	131	131
ERR435393	Human	Blood	2011	United Kingdom	East of England	PRJEB4681	Hospital01	ESBL not detected	95	95
ERR435395	Human	Blood	2011	United Kingdom	East of England	PRJEB4681	Hospital01	ESBL not detected	131	131
ERR435396	Human	Blood	2011	United Kingdom	East of England	PRJEB4681	Hospital01	ESBL not detected	38	38
ERR435397	Human	Blood	2012	United Kingdom	East of England	PRJEB4681	Hospital01	ESBL not detected	357	Singleton
ERR435398	Human	Blood	2012	United Kingdom	East of England	PRJEB4681	Hospital01	ESBL not detected	73	73
ERR435399	Human	Blood	2012	United Kingdom	East of England	PRJEB4681	Hospital01	ESBL not detected	131	131
ERR435400	Human	Blood	2012	United Kingdom	East of England	PRJEB4681	Hospital01	ESBL not detected	144	144
ERR435401	Human	Blood	2001	United Kingdom	South East	PRJEB4681	Hospital02	ESBL not detected	405	Singleton
ERR435402	Human	Blood	2001	United Kingdom	West Midlands	PRJEB4681	Hospital03	ESBL not detected	14	14
ERR435403	Human	Blood	2001	United Kingdom	South West	PRJEB4681	Hospital04	ESBL not detected	95	95
ERR435404	Human	Blood	2001	United Kingdom	North West	PRJEB4681	Hospital05	ESBL not detected	144	144
ERR435405	Human	Blood	2001	United Kingdom	North East	PRJEB4681	Hospital08	ESBL not detected	1257	Singleton
ERR435406	Human	Blood	2001	United Kingdom	North West	PRJEB4681	Hospital07	ESBL not detected	127	127
ERR435407	Human	Blood	2012	United Kingdom	East of England	PRJEB4681	Hospital01	ESBL not detected	624	648
ERR435408	Human	Blood	2002	United Kingdom	South East	PRJEB4681	Hospital10	ESBL not detected	73	73
ERR435409	Human	Blood	2002	United Kingdom	London	PRJEB4681	Hospital06	ESBL not detected	73	73
ERR435410	Human	Blood	2002	United Kingdom	South West	PRJEB4681	Hospital11	ESBL not detected	691	Singleton
ERR435411	Human	Blood	2002	United Kingdom	South West	PRJEB4681	Hospital11	ESBL not detected	405	Singleton
ERR435413	Human	Blood	2003	United Kingdom	South West	PRJEB4681	Hospital04	ESBL not detected	131	131
ERR435414	Human	Blood	2002	United Kingdom	Yorkshire & the Humber	PRJEB4681	Hospital09	ESBL not detected	141	141
ERR435415	Human	Blood	2004	United Kingdom	North West	PRJEB4681	Hospital07	ESBL not detected	141	141
ERR435416	Human	Blood	2005	United Kingdom	North East	PRJEB4681	Hospital08	ESBL not detected	88	88
ERR435417	Human	Blood	2005	United Kingdom	North East	PRJEB4681	Hospital08	ESBL not detected	127	127
ERR435418	Human	Blood	2005	United Kingdom	North West	PRJEB4681	Hospital07	ESBL not detected	357	Singleton
ERR435419	Human	Blood	2005	United Kingdom	North West	PRJEB4681	Hospital07	ESBL not detected	69	69
ERR435421	Human	Blood	2005	United Kingdom	South East	PRJEB4681	Hospital10	ESBL not detected	1057	14
ERR435422	Human	Blood	2005	United Kingdom	South West	PRJEB4681	Hospital11	ESBL not detected	95	95
ERR435423	Human	Blood	2006	United Kingdom	South East	PRJEB4681	Hospital02	ESBL not detected	104	73
ERR435424	Human	Blood	2006	United Kingdom	London	PRJEB4681	Hospital06	ESBL not detected	69	69
ERR435425	Human	Blood	2007	United Kingdom	Yorkshire & the Humber	PRJEB4681	Hospital09	ESBL not detected	372	Singleton
ERR435426	Human	Blood	2007	United Kingdom	South East	PRJEB4681	Hospital10	ESBL not detected	1972	1072
ERR435427	Human	Blood	2007	United Kingdom	London	PRJEB4681	Hospital06	ESBL not detected	5360	95
ERR435428	Human	Blood	2006	United Kingdom	East of England	PRJEB4681	Hospital01	ESBL not detected	393	393
ERR435429	Human	Blood	2009	United Kingdom	North East	PRJEB4681	Hospital08	ESBL not detected	131	131
ERR435430	Human	Blood	2008	United Kingdom	North West	PRJEB4681	Hospital07	ESBL not detected	38	38
ERR435431	Human	Blood	2008	United Kingdom	West Midlands	PRJEB4681	Hospital03	ESBL detected	131	131
ERR435432	Human	Blood	2008	United Kingdom	London	PRJEB4681	Hospital06	ESBL not detected	5383	38
ERR435433	Human	Blood	2006	United Kingdom	North West	PRJEB4681	Hospital07	ESBL not detected	95	95
ERR435434	Human	Blood	2007	United Kingdom	North West	PRJEB4681	Hospital05	ESBL not detected	73	73
ERR435435	Human	Blood	2006	United Kingdom	South East	PRJEB4681	Hospital10	ESBL not detected	95	95
ERR435436	Human	Blood	2007	United Kingdom	North West	PRJEB4681	Hospital05	ESBL not detected	393	393
ERR435437	Human	Blood	2006	United Kingdom	London	PRJEB4681	Hospital06	ESBL not detected	73	73
ERR435438	Human	Blood	2006	United Kingdom	South West	PRJEB4681	Hospital11	ESBL detected	12	12
ERR435439	Human	Blood	2006	United Kingdom	South West	PRJEB4681	Hospital11	ESBL not detected	12	12
ERR435440	Human	Blood	2006	United Kingdom	London	PRJEB4681	Hospital06	ESBL not detected	648	648
ERR435441	Human	Blood	2009	United Kingdom	North East	PRJEB4681	Hospital08	ESBL detected	131	131
ERR435442	Human	Blood	2008	United Kingdom	North West	PRJEB4681	Hospital07	ESBL not detected	421	95
ERR435443	Human	Blood	2008	United Kingdom	North West	PRJEB4681	Hospital07	ESBL not detected	58	58
ERR435444	Human	Blood	2008	United Kingdom	Yorkshire & the Humber	PRJEB4681	Hospital09	ESBL not detected	95	95
ERR435445	Human	Blood	2008	United Kingdom	South East	PRJEB4681	Hospital10	ESBL not detected	131	131
ERR435446	Human	Blood	2008	United Kingdom	London	PRJEB4681	Hospital06	ESBL not detected	73	73
ERR435447	Human	Blood	2008	United Kingdom	South West	PRJEB4681	Hospital11	ESBL not detected	73	73
ERR435448	Human	Blood	2009	United Kingdom	South West	PRJEB4681	Hospital04	ESBL not detected	648	648
ERR435449	Human	Blood	2008	United Kingdom	South West	PRJEB4681	Hospital04	ESBL not detected	929	Singleton
ERR435450	Human	Blood	2009	United Kingdom	North West	PRJEB4681	Hospital05	ESBL detected	73	73
ERR435451	Human	Blood	2009	United Kingdom	South West	PRJEB4681	Hospital04	ESBL not detected	657	Singleton
ERR435452	Human	Blood	2009	United Kingdom	Yorkshire & the Humber	PRJEB4681	Hospital09	ESBL not detected	88	88
ERR435453	Human	Blood	2009	United Kingdom	Yorkshire & the Humber	PRJEB4681	Hospital09	ESBL not detected	80	80
ERR435454	Human	Blood	2009	United Kingdom	South East	PRJEB4681	Hospital10	ESBL not detected	5328	Singleton
ERR435455	Human	Blood	2009	United Kingdom	London	PRJEB4681	Hospital06	ESBL not detected	12	12
ERR435456	Human	Blood	2009	United Kingdom	South West	PRJEB4681	Hospital11	ESBL not detected	141	141
ERR435457	Human	Blood	2010	United Kingdom	North East	PRJEB4681	Hospital08	ESBL not detected	131	131
ERR435458	Human	Blood	2010	United Kingdom	North East	PRJEB4681	Hospital08	ESBL not detected	104	73
ERR435459	Human	Blood	2010	United Kingdom	North West	PRJEB4681	Hospital07	ESBL not detected	74	73
ERR435460	Human	Blood	2010	United Kingdom	South West	PRJEB4681	Hospital11	ESBL not detected	538	Singleton
ERR435461	Human	Blood	2010	United Kingdom	South West	PRJEB4681	Hospital11	ESBL not detected	73	73
ERR435462	Human	Blood	2010	United Kingdom	South West	PRJEB4681	Hospital11	ESBL not detected	117	117
ERR435463	Human	Blood	2011	United Kingdom	South East	PRJEB4681	Hospital02	ESBL not detected	83	83
ERR435464	Human	Blood	2011	United Kingdom	South East	PRJEB4681	Hospital02	ESBL not detected	405	Singleton
ERR435465	Human	Blood	2011	United Kingdom	North East	PRJEB4681	Hospital08	ESBL not detected	127	127
ERR435466	Human	Blood	2011	United Kingdom	London	PRJEB4681	Hospital06	ESBL not detected	73	73
ERR435467	Human	Blood	2011	United Kingdom	Yorkshire & the Humber	PRJEB4681	Hospital09	ESBL not detected	73	73
ERR435468	Human	Blood	2011	United Kingdom	South East	PRJEB4681	Hospital10	ESBL not detected	10	10
ERR435469	Human	Blood	2003	United Kingdom	London	PRJEB4681	Hospital06	ESBL not detected	68	Singleton
ERR435470	Human	Blood	2009	United Kingdom	South East	PRJEB4681	Hospital02	ESBL not detected	69	69
ERR435471	Human	Blood	2009	United Kingdom	Yorkshire & the Humber	PRJEB4681	Hospital09	ESBL not detected	69	69
ERR435472	Human	Blood	2011	United Kingdom	North East	PRJEB4681	Hospital08	ESBL not detected	131	131
ERR435473	Human	Blood	2011	United Kingdom	South East	PRJEB4681	Hospital02	ESBL not detected	131	131
ERR435474	Human	Blood	2011	United Kingdom	South West	PRJEB4681	Hospital11	ESBL not detected	131	131
ERR435475	Human	Blood	2003	United Kingdom	Yorkshire & the Humber	PRJEB4681	Hospital09	ESBL not detected	46	Singleton
ERR435476	Human	Blood	2005	United Kingdom	Yorkshire & the Humber	PRJEB4681	Hospital09	ESBL not detected	640	Singleton
ERR435477	Human	Blood	2008	United Kingdom	South West	PRJEB4681	Hospital11	ESBL not detected	69	69
ERR435478	Human	Blood	2010	United Kingdom	West Midlands	PRJEB4681	Hospital03	ESBL not detected	95	95
ERR435479	Human	Blood	2011	United Kingdom	North West	PRJEB4681	Hospital05	ESBL not detected	405	Singleton
ERR435480	Human	Blood	2011	United Kingdom	South West	PRJEB4681	Hospital04	ESBL not detected	131	131
ERR435481	Human	Blood	2011	United Kingdom	South West	PRJEB4681	Hospital11	ESBL not detected	73	73
ERR435482	Human	Blood	2010	United Kingdom	West Midlands	PRJEB4681	Hospital03	ESBL not detected	641	641
ERR435483	Human	Blood	2009	United Kingdom	South East	PRJEB4681	Hospital02	ESBL not detected	12	12
ERR435484	Human	Blood	2010	United Kingdom	East of England	PRJEB4681	Hospital01	ESBL not detected	131	131
ERR435485	Human	Blood	2010	United Kingdom	East of England	PRJEB4681	Hospital01	ESBL not detected	69	69
ERR435486	Human	Blood	2011	United Kingdom	East of England	PRJEB4681	Hospital01	ESBL not detected	538	Singleton
ERR435487	Human	Blood	2011	United Kingdom	East of England	PRJEB4681	Hospital01	ESBL not detected	5585	Singleton
ERR435488	Human	Blood	2011	United Kingdom	East of England	PRJEB4681	Hospital01	ESBL not detected	963	38
ERR435489	Human	Blood	2011	United Kingdom	East of England	PRJEB4681	Hospital01	ESBL not detected	131	131
ERR435490	Human	Blood	2011	United Kingdom	East of England	PRJEB4681	Hospital01	ESBL not detected	95	95
ERR435491	Human	Blood	2012	United Kingdom	East of England	PRJEB4681	Hospital01	ESBL not detected	127	127
ERR435492	Human	Blood	2012	United Kingdom	East of England	PRJEB4681	Hospital01	ESBL not detected	95	95
ERR435493	Human	Blood	2012	United Kingdom	East of England	PRJEB4681	Hospital01	ESBL not detected	73	73
ERR435494	Human	Blood	2012	United Kingdom	East of England	PRJEB4681	Hospital01	ESBL detected	131	131
ERR435495	Human	Blood	2001	United Kingdom	West Midlands	PRJEB4681	Hospital03	ESBL not detected	12	12
ERR435496	Human	Blood	2001	United Kingdom	West Midlands	PRJEB4681	Hospital03	ESBL not detected	681	681
ERR435497	Human	Blood	2001	United Kingdom	South West	PRJEB4681	Hospital04	ESBL not detected	95	95
ERR435498	Human	Blood	2001	United Kingdom	London	PRJEB4681	Hospital06	ESBL not detected	641	641
ERR435499	Human	Blood	2002	United Kingdom	West Midlands	PRJEB4681	Hospital03	ESBL not detected	95	95
ERR435500	Human	Blood	2002	United Kingdom	East of England	PRJEB4681	Hospital01	ESBL not detected	12	12
ERR435501	Human	Blood	2002	United Kingdom	East of England	PRJEB4681	Hospital01	ESBL not detected	73	73
ERR435502	Human	Blood	2002	United Kingdom	North East	PRJEB4681	Hospital08	ESBL not detected	963	38
ERR435503	Human	Blood	2002	United Kingdom	Yorkshire & the Humber	PRJEB4681	Hospital09	ESBL not detected	83	83
ERR435504	Human	Blood	2002	United Kingdom	Yorkshire & the Humber	PRJEB4681	Hospital09	ESBL detected	73	73
ERR435505	Human	Blood	2002	United Kingdom	London	PRJEB4681	Hospital06	ESBL not detected	420	569
ERR435506	Human	Blood	2002	United Kingdom	South West	PRJEB4681	Hospital11	ESBL not detected	1155	Singleton
ERR435507	Human	Blood	2002	United Kingdom	South West	PRJEB4681	Hospital11	ESBL not detected	127	127
ERR435508	Human	Blood	2002	United Kingdom	South West	PRJEB4681	Hospital11	ESBL not detected	141	141
ERR435509	Human	Blood	2003	United Kingdom	South East	PRJEB4681	Hospital02	ESBL not detected	369	88
ERR435510	Human	Blood	2003	United Kingdom	South East	PRJEB4681	Hospital02	ESBL detected	12	12
ERR435511	Human	Blood	2003	United Kingdom	South East	PRJEB4681	Hospital02	ESBL not detected	10	10
ERR435512	Human	Blood	2003	United Kingdom	West Midlands	PRJEB4681	Hospital03	ESBL not detected	48	10
ERR435513	Human	Blood	2003	United Kingdom	South West	PRJEB4681	Hospital04	ESBL not detected	537	14
ERR435514	Human	Blood	2003	United Kingdom	South West	PRJEB4681	Hospital04	ESBL not detected	363	569
ERR435515	Human	Blood	2003	United Kingdom	North West	PRJEB4681	Hospital05	ESBL not detected	144	144
ERR435516	Human	Blood	2002	United Kingdom	Yorkshire & the Humber	PRJEB4681	Hospital09	ESBL detected	2230	88
ERR435517	Human	Blood	2003	United Kingdom	North West	PRJEB4681	Hospital07	ESBL not detected	1810	62
ERR435518	Human	Blood	2003	United Kingdom	Yorkshire & the Humber	PRJEB4681	Hospital09	ESBL not detected	69	69
ERR435519	Human	Blood	2003	United Kingdom	Yorkshire & the Humber	PRJEB4681	Hospital09	ESBL not detected	69	69
ERR435520	Human	Blood	2003	United Kingdom	Yorkshire & the Humber	PRJEB4681	Hospital09	ESBL not detected	95	95
ERR435521	Human	Blood	2003	United Kingdom	South East	PRJEB4681	Hospital10	ESBL not detected	73	73
ERR435522	Human	Blood	2003	United Kingdom	South East	PRJEB4681	Hospital10	ESBL not detected	73	73
ERR435523	Human	Blood	2003	United Kingdom	London	PRJEB4681	Hospital06	ESBL not detected	393	393
ERR435524	Human	Blood	2003	United Kingdom	London	PRJEB4681	Hospital06	ESBL not detected	73	73
ERR435525	Human	Blood	2004	United Kingdom	West Midlands	PRJEB4681	Hospital03	ESBL detected	73	73
ERR435526	Human	Blood	2004	United Kingdom	East of England	PRJEB4681	Hospital01	ESBL not detected	69	69
ERR435527	Human	Blood	2002	United Kingdom	East of England	PRJEB4681	Hospital01	ESBL not detected	1486	Singleton
ERR435528	Human	Blood	2005	United Kingdom	South West	PRJEB4681	Hospital04	ESBL not detected	95	95
ERR435529	Human	Blood	2005	United Kingdom	East of England	PRJEB4681	Hospital01	ESBL not detected	73	73
ERR435530	Human	Blood	2005	United Kingdom	East of England	PRJEB4681	Hospital01	ESBL not detected	69	69
ERR435531	Human	Blood	2005	United Kingdom	North West	PRJEB4681	Hospital05	ESBL not detected	69	69
ERR435532	Human	Blood	2005	United Kingdom	North East	PRJEB4681	Hospital08	ESBL not detected	2272	88
ERR435533	Human	Blood	2005	United Kingdom	South East	PRJEB4681	Hospital10	ESBL not detected	69	69
ERR435534	Human	Blood	2006	United Kingdom	South East	PRJEB4681	Hospital02	ESBL not detected	847	847
ERR435535	Human	Blood	2006	United Kingdom	South West	PRJEB4681	Hospital04	ESBL not detected	357	Singleton
ERR435536	Human	Blood	2006	United Kingdom	South West	PRJEB4681	Hospital04	ESBL not detected	58	58
ERR435537	Human	Blood	2007	United Kingdom	North East	PRJEB4681	Hospital08	ESBL not detected	57	57
ERR435538	Human	Blood	2007	United Kingdom	North East	PRJEB4681	Hospital08	ESBL not detected	62	62
ERR435539	Human	Blood	2007	United Kingdom	North East	PRJEB4681	Hospital08	ESBL not detected	131	131
ERR435540	Human	Blood	2007	United Kingdom	South East	PRJEB4681	Hospital02	ESBL not detected	69	69
ERR435541	Human	Blood	2007	United Kingdom	London	PRJEB4681	Hospital06	ESBL not detected	354	Singleton
ERR435542	Human	Blood	2007	United Kingdom	South West	PRJEB4681	Hospital11	ESBL not detected	95	95
ERR435543	Human	Blood	2007	United Kingdom	South West	PRJEB4681	Hospital11	ESBL not detected	681	681
ERR435544	Human	Blood	2007	United Kingdom	South West	PRJEB4681	Hospital11	ESBL not detected	127	127
ERR435545	Human	Blood	2007	United Kingdom	South West	PRJEB4681	Hospital11	ESBL not detected	23	88
ERR435546	Human	Blood	2008	United Kingdom	South East	PRJEB4681	Hospital02	ESBL detected	405	Singleton
ERR435547	Human	Blood	2008	United Kingdom	South West	PRJEB4681	Hospital04	ESBL not detected	349	349
ERR435548	Human	Blood	2006	United Kingdom	East of England	PRJEB4681	Hospital01	ESBL not detected	69	69
ERR435549	Human	Blood	2006	United Kingdom	North West	PRJEB4681	Hospital05	ESBL not detected	12	12
ERR435550	Human	Blood	2006	United Kingdom	South West	PRJEB4681	Hospital11	ESBL not detected	69	69
ERR435551	Human	Blood	2008	United Kingdom	North West	PRJEB4681	Hospital05	ESBL not detected	69	69
ERR435552	Human	Blood	2009	United Kingdom	West Midlands	PRJEB4681	Hospital03	ESBL not detected	131	131
ERR435553	Human	Blood	2009	United Kingdom	West Midlands	PRJEB4681	Hospital03	ESBL not detected	86	641
ERR435554	Human	Blood	2009	United Kingdom	West Midlands	PRJEB4681	Hospital03	ESBL not detected	127	127
ERR435555	Human	Blood	2010	United Kingdom	West Midlands	PRJEB4681	Hospital03	ESBL not detected	117	117
ERR435556	Human	Blood	2010	United Kingdom	North West	PRJEB4681	Hospital05	ESBL not detected	131	131
ERR435557	Human	Blood	2010	United Kingdom	South East	PRJEB4681	Hospital02	ESBL not detected	90	88
ERR435558	Human	Blood	2010	United Kingdom	South East	PRJEB4681	Hospital10	ESBL not detected	69	69
ERR435559	Human	Blood	2010	United Kingdom	South East	PRJEB4681	Hospital10	ESBL not detected	80	80
ERR435560	Human	Blood	2011	United Kingdom	North West	PRJEB4681	Hospital05	ESBL not detected	73	73
ERR435561	Human	Blood	2011	United Kingdom	North West	PRJEB4681	Hospital05	ESBL not detected	69	69
ERR435562	Human	Blood	2011	United Kingdom	North East	PRJEB4681	Hospital08	ESBL not detected	88	88
ERR435563	Human	Blood	2005	United Kingdom	North West	PRJEB4681	Hospital07	ESBL not detected	1333	Singleton
ERR435564	Human	Blood	2007	United Kingdom	West Midlands	PRJEB4681	Hospital03	ESBL not detected	95	95
ERR435565	Human	Blood	2006	United Kingdom	South East	PRJEB4681	Hospital02	ESBL not detected	104	73
ERR435566	Human	Blood	2008	United Kingdom	North East	PRJEB4681	Hospital08	ESBL not detected	131	131
ERR435567	Human	Blood	2008	United Kingdom	South East	PRJEB4681	Hospital02	ESBL not detected	131	131
ERR435568	Human	Blood	2007	United Kingdom	London	PRJEB4681	Hospital06	ESBL not detected	131	131
ERR435569	Human	Blood	2009	United Kingdom	South East	PRJEB4681	Hospital02	ESBL not detected	131	131
ERR435570	Human	Blood	2010	United Kingdom	Yorkshire & the Humber	PRJEB4681	Hospital09	ESBL not detected	12	12
ERR435571	Human	Blood	2006	United Kingdom	West Midlands	PRJEB4681	Hospital03	ESBL not detected	617	10
ERR435572	Human	Blood	2007	United Kingdom	South West	PRJEB4681	Hospital11	ESBL not detected	127	127
ERR435573	Human	Blood	2011	United Kingdom	South East	PRJEB4681	Hospital02	ESBL not detected	141	141
ERR435574	Human	Blood	2011	United Kingdom	West Midlands	PRJEB4681	Hospital03	ESBL not detected	648	648
ERR435575	Human	Blood	2011	United Kingdom	North West	PRJEB4681	Hospital05	ESBL not detected	141	141
ERR435576	Human	Blood	2011	United Kingdom	South East	PRJEB4681	Hospital10	ESBL not detected	10	10
ERR435577	Human	Blood	2011	United Kingdom	North West	PRJEB4681	Hospital07	ESBL not detected	38	38
ERR435578	Human	Blood	2008	United Kingdom	West Midlands	PRJEB4681	Hospital03	ESBL not detected	73	73
ERR439533	Human	Blood	2012	United Kingdom	East of England	PRJEB4681	Hospital01	ESBL not detected	12	12
ERR439534	Human	Blood	2012	United Kingdom	East of England	PRJEB4681	Hospital01	ESBL not detected	69	69
ERR439535	Human	Blood	2012	United Kingdom	East of England	PRJEB4681	Hospital01	ESBL not detected	457	Singleton
ERR439536	Human	Blood	2012	United Kingdom	East of England	PRJEB4681	Hospital01	ESBL not detected	5364	127
ERR439537	Human	Blood	2012	United Kingdom	East of England	PRJEB4681	Hospital01	ESBL not detected	12	12
ERR439538	Human	Blood	2001	United Kingdom	North West	PRJEB4681	Hospital07	ESBL not detected	410	88
ERR439539	Human	Blood	2002	United Kingdom	South East	PRJEB4681	Hospital02	ESBL not detected	73	73
ERR439540	Human	Blood	2002	United Kingdom	South West	PRJEB4681	Hospital04	ESBL not detected	95	95
ERR439541	Human	Blood	2002	United Kingdom	East of England	PRJEB4681	Hospital01	ESBL not detected	5519	58
ERR439542	Human	Blood	2002	United Kingdom	North West	PRJEB4681	Hospital05	ESBL not detected	357	Singleton
ERR439543	Human	Blood	2002	United Kingdom	North East	PRJEB4681	Hospital08	ESBL not detected	91	Singleton
ERR439544	Human	Blood	2002	United Kingdom	South East	PRJEB4681	Hospital10	ESBL not detected	73	73
ERR439545	Human	Blood	2002	United Kingdom	South East	PRJEB4681	Hospital10	ESBL not detected	58	58
ERR439546	Human	Blood	2002	United Kingdom	London	PRJEB4681	Hospital06	ESBL not detected	88	88
ERR439547	Human	Blood	2002	United Kingdom	South West	PRJEB4681	Hospital11	ESBL not detected	1001	Singleton
ERR439548	Human	Blood	2002	United Kingdom	South West	PRJEB4681	Hospital11	ESBL not detected	106	69
ERR439549	Human	Blood	2002	United Kingdom	South West	PRJEB4681	Hospital11	ESBL not detected	420	569
ERR439550	Human	Blood	2003	United Kingdom	South East	PRJEB4681	Hospital02	ESBL not detected	141	141
ERR439551	Human	Blood	2003	United Kingdom	West Midlands	PRJEB4681	Hospital03	ESBL not detected	69	69
ERR439552	Human	Blood	2003	United Kingdom	West Midlands	PRJEB4681	Hospital03	ESBL not detected	12	12
ERR439553	Human	Blood	2003	United Kingdom	West Midlands	PRJEB4681	Hospital03	ESBL not detected	73	73
ERR439554	Human	Blood	2003	United Kingdom	West Midlands	PRJEB4681	Hospital03	ESBL not detected	62	62
ERR439555	Human	Blood	2003	United Kingdom	West Midlands	PRJEB4681	Hospital03	ESBL not detected	62	62
ERR439556	Human	Blood	2003	United Kingdom	South West	PRJEB4681	Hospital04	ESBL not detected	73	73
ERR439557	Human	Blood	2003	United Kingdom	South West	PRJEB4681	Hospital04	ESBL not detected	4260	Singleton
ERR439558	Human	Blood	2003	United Kingdom	South West	PRJEB4681	Hospital04	ESBL not detected	131	131
ERR439559	Human	Blood	2003	United Kingdom	East of England	PRJEB4681	Hospital01	ESBL not detected	80	80
ERR439560	Human	Blood	2003	United Kingdom	North West	PRJEB4681	Hospital05	ESBL not detected	369	88
ERR439561	Human	Blood	2003	United Kingdom	North East	PRJEB4681	Hospital08	ESBL not detected	491	Singleton
ERR439562	Human	Blood	2003	United Kingdom	North East	PRJEB4681	Hospital08	ESBL detected	12	12
ERR439563	Human	Blood	2003	United Kingdom	North East	PRJEB4681	Hospital08	ESBL not detected	127	127
ERR439564	Human	Blood	2003	United Kingdom	North West	PRJEB4681	Hospital07	ESBL not detected	131	131
ERR439565	Human	Blood	2003	United Kingdom	South West	PRJEB4681	Hospital11	ESBL not detected	80	80
ERR439566	Human	Blood	2003	United Kingdom	South West	PRJEB4681	Hospital11	ESBL not detected	73	73
ERR439567	Human	Blood	2003	United Kingdom	South West	PRJEB4681	Hospital11	ESBL not detected	10	10
ERR439568	Human	Blood	2004	United Kingdom	South West	PRJEB4681	Hospital04	ESBL not detected	73	73
ERR439569	Human	Blood	2004	United Kingdom	East of England	PRJEB4681	Hospital01	ESBL not detected	1604	14
ERR439570	Human	Blood	2005	United Kingdom	South West	PRJEB4681	Hospital04	ESBL not detected	95	95
ERR439571	Human	Blood	2005	United Kingdom	East of England	PRJEB4681	Hospital01	ESBL not detected	62	62
ERR439572	Human	Blood	2005	United Kingdom	East of England	PRJEB4681	Hospital01	ESBL not detected	73	73
ERR439573	Human	Blood	2005	United Kingdom	North East	PRJEB4681	Hospital08	ESBL not detected	62	62
ERR439574	Human	Blood	2005	United Kingdom	North West	PRJEB4681	Hospital07	ESBL not detected	73	73
ERR439575	Human	Blood	2005	United Kingdom	South East	PRJEB4681	Hospital10	ESBL detected	131	131
ERR439576	Human	Blood	2005	United Kingdom	South East	PRJEB4681	Hospital10	ESBL not detected	69	69
ERR439577	Human	Blood	2005	United Kingdom	South West	PRJEB4681	Hospital11	ESBL not detected	5628	Singleton
ERR439578	Human	Blood	2006	United Kingdom	South East	PRJEB4681	Hospital02	ESBL not detected	372	Singleton
ERR439579	Human	Blood	2006	United Kingdom	South East	PRJEB4681	Hospital02	ESBL not detected	127	127
ERR439580	Human	Blood	2006	United Kingdom	West Midlands	PRJEB4681	Hospital03	ESBL not detected	73	73
ERR439581	Human	Blood	2007	United Kingdom	South East	PRJEB4681	Hospital02	ESBL not detected	131	131
ERR439582	Human	Blood	2007	United Kingdom	North West	PRJEB4681	Hospital07	ESBL not detected	101	101
ERR439583	Human	Blood	2007	United Kingdom	Yorkshire & the Humber	PRJEB4681	Hospital09	ESBL not detected	58	58
ERR439584	Human	Blood	2007	United Kingdom	South East	PRJEB4681	Hospital10	ESBL not detected	117	117
ERR439585	Human	Blood	2007	United Kingdom	London	PRJEB4681	Hospital06	ESBL not detected	5662	Singleton
ERR439586	Human	Blood	2007	United Kingdom	London	PRJEB4681	Hospital06	ESBL not detected	69	69
ERR439587	Human	Blood	2008	United Kingdom	South East	PRJEB4681	Hospital02	ESBL not detected	443	Singleton
ERR439588	Human	Blood	2008	United Kingdom	South East	PRJEB4681	Hospital02	ESBL not detected	80	80
ERR439589	Human	Blood	2008	United Kingdom	South East	PRJEB4681	Hospital02	ESBL not detected	12	12
ERR439590	Human	Blood	2009	United Kingdom	North East	PRJEB4681	Hospital08	ESBL not detected	131	131
ERR439591	Human	Blood	2007	United Kingdom	South East	PRJEB4681	Hospital02	ESBL not detected	127	127
ERR439592	Human	Blood	2006	United Kingdom	North West	PRJEB4681	Hospital05	ESBL not detected	1858	Singleton
ERR439593	Human	Blood	2006	United Kingdom	North East	PRJEB4681	Hospital08	ESBL not detected	767	58
ERR439594	Human	Blood	2007	United Kingdom	North West	PRJEB4681	Hospital05	ESBL not detected	131	131
ERR439595	Human	Blood	2007	United Kingdom	South East	PRJEB4681	Hospital02	ESBL not detected	393	393
ERR439596	Human	Blood	2009	United Kingdom	North West	PRJEB4681	Hospital05	ESBL not detected	648	648
ERR439597	Human	Blood	2009	United Kingdom	North West	PRJEB4681	Hospital07	ESBL not detected	69	69
ERR439598	Human	Blood	2011	United Kingdom	North East	PRJEB4681	Hospital08	ESBL not detected	69	69
ERR439599	Human	Blood	2003	United Kingdom	South West	PRJEB4681	Hospital11	ESBL not detected	1125	Singleton
ERR439600	Human	Blood	2012	United Kingdom	East of England	PRJEB4681	Hospital01	ESBL not detected	88	88
ERR439601	Human	Blood	2011	United Kingdom	East of England	PRJEB4681	Hospital01	ESBL not detected	131	131
ERR439602	Human	Blood	2004	United Kingdom	North West	PRJEB4681	Hospital05	ESBL not detected	405	Singleton
ERR439603	Human	Blood	2004	United Kingdom	East of England	PRJEB4681	Hospital01	ESBL not detected	681	681
ERR439604	Human	Blood	2004	United Kingdom	South West	PRJEB4681	Hospital04	ESBL not detected	88	88
ERR439605	Human	Blood	2004	United Kingdom	West Midlands	PRJEB4681	Hospital03	ESBL not detected	390	95
ERR439606	Human	Blood	2005	United Kingdom	Yorkshire & the Humber	PRJEB4681	Hospital09	ESBL not detected	95	95
ERR439607	Human	Blood	2005	United Kingdom	Yorkshire & the Humber	PRJEB4681	Hospital09	ESBL not detected	73	73
ERR439608	Human	Blood	2007	United Kingdom	South West	PRJEB4681	Hospital04	ESBL not detected	141	141
ERR439609	Human	Blood	2006	United Kingdom	South East	PRJEB4681	Hospital02	ESBL not detected	73	73
ERR439610	Human	Blood	2008	United Kingdom	North West	PRJEB4681	Hospital07	ESBL not detected	12	12
ERR439611	Human	Blood	2009	United Kingdom	South West	PRJEB4681	Hospital04	ESBL not detected	680	Singleton
ERR439612	Human	Blood	2009	United Kingdom	South West	PRJEB4681	Hospital04	ESBL not detected	69	69
ERR439613	Human	Blood	2008	United Kingdom	South East	PRJEB4681	Hospital10	ESBL not detected	131	131
ERR439614	Human	Blood	2010	United Kingdom	South West	PRJEB4681	Hospital04	ESBL not detected	10	10
ERR439615	Human	Blood	2009	United Kingdom	South East	PRJEB4681	Hospital10	ESBL not detected	393	393
ERR439616	Human	Blood	2009	United Kingdom	Yorkshire & the Humber	PRJEB4681	Hospital09	ESBL not detected	404	14
ERR439617	Human	Blood	2009	United Kingdom	North West	PRJEB4681	Hospital07	ESBL not detected	345	Singleton
ERR439618	Human	Blood	2011	United Kingdom	North West	PRJEB4681	Hospital07	ESBL not detected	95	95
ERR439619	Human	Blood	2007	United Kingdom	South West	PRJEB4681	Hospital04	ESBL not detected	410	88
ERR439620	Human	Blood	2007	United Kingdom	North West	PRJEB4681	Hospital05	ESBL not detected	162	162
ERR439621	Human	Blood	2010	United Kingdom	South East	PRJEB4681	Hospital02	ESBL not detected	73	73
ERR439622	Human	Blood	2005	United Kingdom	Yorkshire & the Humber	PRJEB4681	Hospital09	ESBL not detected	88	88
ERR439623	Human	Blood	2005	United Kingdom	North West	PRJEB4681	Hospital05	ESBL not detected	80	80
ERR439624	Human	Blood	2008	United Kingdom	North West	PRJEB4681	Hospital05	ESBL not detected	131	131
ERR439625	Human	Blood	2009	United Kingdom	South East	PRJEB4681	Hospital10	ESBL not detected	10	10
ERR439626	Human	Blood	2011	United Kingdom	North West	PRJEB4681	Hospital05	ESBL not detected	394	Singleton
ERR439627	Human	Blood	2001	United Kingdom	North West	PRJEB4681	Hospital05	ESBL not detected	998	141
ERR439628	Human	Blood	2009	United Kingdom	South East	PRJEB4681	Hospital02	ESBL not detected	12	12
ERR439629	Human	Blood	2007	United Kingdom	East of England	PRJEB4681	Hospital01	ESBL not detected	131	131
ERR439630	Human	Blood	2008	United Kingdom	East of England	PRJEB4681	Hospital01	ESBL not detected	69	69
ERR439631	Human	Blood	2008	United Kingdom	East of England	PRJEB4681	Hospital01	ESBL not detected	69	69
ERR439632	Human	Blood	2008	United Kingdom	East of England	PRJEB4681	Hospital01	ESBL not detected	95	95
ERR439633	Human	Blood	2009	United Kingdom	East of England	PRJEB4681	Hospital01	ESBL not detected	104	73
ERR439634	Human	Blood	2009	United Kingdom	East of England	PRJEB4681	Hospital01	ESBL not detected	5606	10
ERR439635	Human	Blood	2009	United Kingdom	East of England	PRJEB4681	Hospital01	ESBL detected	131	131
ERR439636	Human	Blood	2010	United Kingdom	East of England	PRJEB4681	Hospital01	ESBL not detected	131	131
ERR439637	Human	Blood	2011	United Kingdom	East of England	PRJEB4681	Hospital01	ESBL not detected	73	73
ERR439638	Human	Blood	2012	United Kingdom	East of England	PRJEB4681	Hospital01	ESBL not detected	131	131
ERR439639	Human	Blood	2002	United Kingdom	South West	PRJEB4681	Hospital04	ESBL not detected	363	569
ERR439640	Human	Blood	2002	United Kingdom	South West	PRJEB4681	Hospital04	ESBL not detected	12	12
ERR439641	Human	Blood	2002	United Kingdom	South West	PRJEB4681	Hospital04	ESBL not detected	405	Singleton
ERR439642	Human	Blood	2002	United Kingdom	North West	PRJEB4681	Hospital05	ESBL not detected	73	73
ERR439643	Human	Blood	2002	United Kingdom	North East	PRJEB4681	Hospital08	ESBL not detected	59	59
ERR439644	Human	Blood	2002	United Kingdom	London	PRJEB4681	Hospital06	ESBL not detected	141	141
ERR439645	Human	Blood	2003	United Kingdom	East of England	PRJEB4681	Hospital01	ESBL not detected	2253	93
ERR439646	Human	Blood	2003	United Kingdom	Yorkshire & the Humber	PRJEB4681	Hospital09	ESBL not detected	38	38
ERR439647	Human	Blood	2004	United Kingdom	North East	PRJEB4681	Hospital08	ESBL not detected	95	95
ERR439648	Human	Blood	2004	United Kingdom	Yorkshire & the Humber	PRJEB4681	Hospital09	ESBL not detected	95	95
ERR439649	Human	Blood	2004	United Kingdom	South West	PRJEB4681	Hospital11	ESBL not detected	73	73
ERR439650	Human	Blood	2005	United Kingdom	North West	PRJEB4681	Hospital05	ESBL detected	73	73
ERR439651	Human	Blood	2006	United Kingdom	Yorkshire & the Humber	PRJEB4681	Hospital09	ESBL detected	131	131
ERR439652	Human	Blood	2006	United Kingdom	London	PRJEB4681	Hospital06	ESBL not detected	131	131
ERR439653	Human	Blood	2006	United Kingdom	Yorkshire & the Humber	PRJEB4681	Hospital09	ESBL not detected	95	95
ERR439654	Human	Blood	2008	United Kingdom	Yorkshire & the Humber	PRJEB4681	Hospital09	ESBL not detected	393	393
ERR439655	Human	Blood	2009	United Kingdom	South West	PRJEB4681	Hospital04	ESBL not detected	12	12
ERR439656	Human	Blood	2008	United Kingdom	West Midlands	PRJEB4681	Hospital03	ESBL detected	38	38
ERR439657	Human	Blood	2009	United Kingdom	South East	PRJEB4681	Hospital10	ESBL not detected	131	131
ERR439658	Human	Blood	2009	United Kingdom	North West	PRJEB4681	Hospital07	ESBL not detected	131	131
ERR439659	Human	Blood	2010	United Kingdom	North West	PRJEB4681	Hospital05	ESBL not detected	393	393
ERR439660	Human	Blood	2010	United Kingdom	North West	PRJEB4681	Hospital07	ESBL not detected	404	14
ERR439661	Human	Blood	2009	United Kingdom	North West	PRJEB4681	Hospital07	ESBL not detected	38	38
ERR439662	Human	Blood	2011	United Kingdom	North West	PRJEB4681	Hospital05	ESBL not detected	95	95
ERR439663	Human	Blood	2011	United Kingdom	North West	PRJEB4681	Hospital07	ESBL not detected	131	131
ERR439664	Human	Blood	2011	United Kingdom	South East	PRJEB4681	Hospital02	ESBL not detected	38	38
ERR439665	Human	Blood	2011	United Kingdom	North West	PRJEB4681	Hospital07	ESBL not detected	73	73
ERR439666	Human	Blood	2007	United Kingdom	East of England	PRJEB4681	Hospital01	ESBL not detected	73	73
ERR439667	Human	Blood	2007	United Kingdom	East of England	PRJEB4681	Hospital01	ESBL not detected	131	131
ERR439668	Human	Blood	2007	United Kingdom	East of England	PRJEB4681	Hospital01	ESBL not detected	93	93
ERR439669	Human	Blood	2007	United Kingdom	East of England	PRJEB4681	Hospital01	ESBL not detected	73	73
ERR439670	Human	Blood	2007	United Kingdom	East of England	PRJEB4681	Hospital01	ESBL not detected	131	131
ERR439671	Human	Blood	2007	United Kingdom	East of England	PRJEB4681	Hospital01	ESBL not detected	648	648
ERR439672	Human	Blood	2007	United Kingdom	East of England	PRJEB4681	Hospital01	ESBL detected	131	131
ERR439673	Human	Blood	2008	United Kingdom	East of England	PRJEB4681	Hospital01	ESBL not detected	1485	648
ERR439674	Human	Blood	2008	United Kingdom	East of England	PRJEB4681	Hospital01	ESBL not detected	357	Singleton
ERR439675	Human	Blood	2008	United Kingdom	East of England	PRJEB4681	Hospital01	ESBL not detected	95	95
ERR439676	Human	Blood	2008	United Kingdom	East of England	PRJEB4681	Hospital01	ESBL not detected	73	73
ERR439677	Human	Blood	2008	United Kingdom	East of England	PRJEB4681	Hospital01	ESBL not detected	73	73
ERR439678	Human	Blood	2008	United Kingdom	East of England	PRJEB4681	Hospital01	ESBL not detected	73	73
ERR439679	Human	Blood	2008	United Kingdom	East of England	PRJEB4681	Hospital01	ESBL not detected	95	95
ERR439680	Human	Blood	2009	United Kingdom	East of England	PRJEB4681	Hospital01	ESBL not detected	101	101
ERR439681	Human	Blood	2009	United Kingdom	East of England	PRJEB4681	Hospital01	ESBL not detected	10	10
ERR439682	Human	Blood	2009	United Kingdom	East of England	PRJEB4681	Hospital01	ESBL not detected	95	95
ERR439683	Human	Blood	2009	United Kingdom	East of England	PRJEB4681	Hospital01	ESBL not detected	73	73
ERR439684	Human	Blood	2009	United Kingdom	East of England	PRJEB4681	Hospital01	ESBL not detected	95	95
ERR439685	Human	Blood	2009	United Kingdom	East of England	PRJEB4681	Hospital01	ESBL not detected	131	131
ERR439686	Human	Blood	2009	United Kingdom	East of England	PRJEB4681	Hospital01	ESBL not detected	73	73
ERR439687	Human	Blood	2011	United Kingdom	East of England	PRJEB4681	Hospital01	ESBL not detected	95	95
ERR439688	Human	Blood	2012	United Kingdom	East of England	PRJEB4681	Hospital01	ESBL not detected	95	95
ERR439689	Human	Blood	2012	United Kingdom	East of England	PRJEB4681	Hospital01	ESBL not detected	73	73
ERR439690	Human	Blood	2012	United Kingdom	East of England	PRJEB4681	Hospital01	ESBL not detected	38	38
ERR439691	Human	Blood	2012	United Kingdom	East of England	PRJEB4681	Hospital01	ESBL not detected	547	Singleton
ERR439692	Human	Blood	2012	United Kingdom	East of England	PRJEB4681	Hospital01	ESBL not detected	73	73
ERR439693	Human	Blood	2012	United Kingdom	East of England	PRJEB4681	Hospital01	ESBL not detected	773	93
ERR439694	Human	Blood	2012	United Kingdom	East of England	PRJEB4681	Hospital01	ESBL not detected	58	58
ERR439695	Human	Blood	2012	United Kingdom	East of England	PRJEB4681	Hospital01	ESBL not detected	127	127
ERR439696	Human	Blood	2012	United Kingdom	East of England	PRJEB4681	Hospital01	ESBL not detected	95	95
ERR439697	Human	Blood	2012	United Kingdom	East of England	PRJEB4681	Hospital01	ESBL detected	73	73
ERR439698	Human	Blood	2012	United Kingdom	East of England	PRJEB4681	Hospital01	ESBL not detected	95	95
ERR439699	Human	Blood	2012	United Kingdom	East of England	PRJEB4681	Hospital01	ESBL not detected	69	69
ERR439700	Human	Blood	2001	United Kingdom	Yorkshire & the Humber	PRJEB4681	Hospital09	ESBL not detected	297	5765
ERR439701	Human	Blood	2001	United Kingdom	Yorkshire & the Humber	PRJEB4681	Hospital09	ESBL not detected	95	95
ERR439702	Human	Blood	2001	United Kingdom	South East	PRJEB4681	Hospital10	ESBL not detected	10	10
ERR439703	Human	Blood	2001	United Kingdom	South West	PRJEB4681	Hospital11	ESBL not detected	73	73
ERR439704	Human	Blood	2001	United Kingdom	South West	PRJEB4681	Hospital11	ESBL not detected	73	73
ERR439705	Human	Blood	2002	United Kingdom	South East	PRJEB4681	Hospital02	ESBL not detected	5082	1081
ERR439706	Human	Blood	2002	United Kingdom	North West	PRJEB4681	Hospital07	ESBL not detected	73	73
ERR439707	Human	Blood	2003	United Kingdom	South East	PRJEB4681	Hospital10	ESBL not detected	131	131
ERR439708	Human	Blood	2003	United Kingdom	London	PRJEB4681	Hospital06	ESBL not detected	14	14
ERR439709	Human	Blood	2003	United Kingdom	London	PRJEB4681	Hospital06	ESBL not detected	393	393
ERR439710	Human	Blood	2003	United Kingdom	South West	PRJEB4681	Hospital11	ESBL not detected	73	73
ERR439711	Human	Blood	2004	United Kingdom	South East	PRJEB4681	Hospital02	ESBL not detected	131	131
ERR439712	Human	Blood	2004	United Kingdom	West Midlands	PRJEB4681	Hospital03	ESBL not detected	131	131
ERR439713	Human	Blood	2004	United Kingdom	West Midlands	PRJEB4681	Hospital03	ESBL not detected	144	144
ERR439714	Human	Blood	2004	United Kingdom	East of England	PRJEB4681	Hospital01	ESBL not detected	393	393
ERR439715	Human	Blood	2004	United Kingdom	North West	PRJEB4681	Hospital05	ESBL not detected	69	69
ERR439716	Human	Blood	2004	United Kingdom	North East	PRJEB4681	Hospital08	ESBL not detected	141	141
ERR439717	Human	Blood	2003	United Kingdom	East of England	PRJEB4681	Hospital01	ESBL detected	131	131
ERR439718	Human	Blood	2005	United Kingdom	North West	PRJEB4681	Hospital05	ESBL not detected	73	73
ERR439719	Human	Blood	2004	United Kingdom	North West	PRJEB4681	Hospital07	ESBL not detected	62	62
ERR439720	Human	Blood	2004	United Kingdom	London	PRJEB4681	Hospital06	ESBL not detected	491	Singleton
ERR439721	Human	Blood	2004	United Kingdom	London	PRJEB4681	Hospital06	ESBL not detected	131	131
ERR439722	Human	Blood	2004	United Kingdom	South West	PRJEB4681	Hospital11	ESBL detected	131	131
ERR439723	Human	Blood	2004	United Kingdom	South West	PRJEB4681	Hospital11	ESBL not detected	73	73
ERR439724	Human	Blood	2005	United Kingdom	South East	PRJEB4681	Hospital02	ESBL not detected	73	73
ERR439725	Human	Blood	2008	United Kingdom	Yorkshire & the Humber	PRJEB4681	Hospital09	ESBL detected	73	73
ERR439726	Human	Blood	2008	United Kingdom	South West	PRJEB4681	Hospital11	ESBL detected	73	73
ERR439727	Human	Blood	2009	United Kingdom	London	PRJEB4681	Hospital06	ESBL not detected	73	73
ERR439728	Human	Blood	2010	United Kingdom	South East	PRJEB4681	Hospital10	ESBL not detected	167	10
ERR439729	Human	Blood	2010	United Kingdom	West Midlands	PRJEB4681	Hospital03	ESBL not detected	12	12
ERR439730	Human	Blood	2011	United Kingdom	South West	PRJEB4681	Hospital04	ESBL not detected	567	Singleton
ERR439731	Human	Blood	2011	United Kingdom	North West	PRJEB4681	Hospital07	ESBL not detected	973	Singleton
ERR439732	Human	Blood	2005	United Kingdom	South West	PRJEB4681	Hospital04	ESBL not detected	1155	Singleton
ERR460494	Human	Blood	2005	United Kingdom	London	PRJEB4681	Hospital06	ESBL not detected	23	88
ERR485890	Human	Blood	2004	United Kingdom	Yorkshire & the Humber	PRJEB4681	Hospital09	ESBL not detected	95	95
ERR485891	Human	Blood	2002	United Kingdom	North East	PRJEB4681	Hospital08	ESBL not detected	69	69
ERR485892	Human	Blood	2002	United Kingdom	East of England	PRJEB4681	Hospital01	ESBL not detected	393	393
ERR485893	Human	Blood	2007	United Kingdom	Yorkshire & the Humber	PRJEB4681	Hospital09	ESBL not detected	73	73
ERR485894	Human	Blood	2003	United Kingdom	North West	PRJEB4681	Hospital07	ESBL not detected	10	10
ERR485895	Human	Blood	2008	United Kingdom	North West	PRJEB4681	Hospital07	ESBL not detected	144	144
ERR485896	Human	Blood	2004	United Kingdom	North West	PRJEB4681	Hospital05	ESBL not detected	73	73
ERR485897	Human	Blood	2004	United Kingdom	South East	PRJEB4681	Hospital10	ESBL not detected	12	12
ERR485898	Human	Blood	2007	United Kingdom	Yorkshire & the Humber	PRJEB4681	Hospital09	ESBL not detected	127	127
ERR485899	Human	Blood	2002	United Kingdom	North West	PRJEB4681	Hospital07	ESBL not detected	95	95
ERR485900	Human	Blood	2002	United Kingdom	Yorkshire & the Humber	PRJEB4681	Hospital09	ESBL not detected	73	73
										#N/A
