# Supplementary material for: One Health Genomic Surveillance of Escherichia coli Demonstrates Distinct Lineages and Mobile Genetic Elements in Isolates from Humans versus Livestock
Source: mBio. 2019 Jan 22;10(1):e02693-18. doi: 10.1128/mBio.02693-18 (PMC6343043; doi:10.1128/mBio.02693-18)
Supplement: TABLE S3 [file mBio.02693-18-st003.xlsx]

## Sheet: S3
Supplementary Table 3: The top 100 genes from PC1 and PC2 that are most strongly associated with either Group 1 or Group 2.
Group 1 description	Correlation coefficient with Group 1	Group 2 description	Correlation coefficient with Group 2
ddpC	0.761261	yqaC	0.867363
hcpA_6	0.753095	GABA permease	0.862732
Hypothetical protein	0.751952	dos	0.861808
FAD-binding protein	0.75033	EAL domain-containing protein	0.858116
lpd	0.74871	peptide ABC transporter ATP-binding protein	0.857194
mdtP_2	0.738521	ycaM	0.857194
pnuC_2	0.738225	D,D-dipeptide ABC transporter permease	0.853514
Hypothetical protein	0.728449	yccE	0.853514
lacY	0.72702	Hypothetical protein	0.848925
Fimbrial-like protein	0.723755	pipB2	0.843438
ASCH domain protein	0.721488	solute:sodium symporter family transporter	0.840702
Hypothetical protein	0.708793	hyfG	0.83888
arcA_2	0.706281	ddpX	0.83797
argR_2	0.706281	hyfR	0.83706
tabA_2	0.706281	htrE_2	0.836151
arcB_2	0.706281	ABC transporter substrate-binding protein	0.835243
arcC_3	0.706281	Hypothetical protein	0.831614
YfcC family protein	0.706016	argK	0.829495
hemin-degrading factor	0.704432	Na(+)/H(+) antiporter NhaB	0.827685
nmpC_1	0.696983	autotransporter barrel domain-containing lipoprotein	0.825284
multidrug transporter subunit MdtO	0.69442	eprJ	0.819878
magnesium-translocating P-type ATPase	0.69315	dosC_2	0.816283
type VI secretion system baseplate subunit TssK	0.691483	ddpB	0.815385
insertion element protein	0.690884	Hypothetical protein	0.812696
type VI secretion system tip protein VgrG	0.683881	LuxR family transcriptional regulator	0.8118
glmU_2	0.683104	sicA	0.810905
Hypothetical protein	0.682388	curA	0.810011
Hypothetical protein	0.680672	thiazole synthase	0.809668
yfcV	0.678349	lytic transglycosylase	0.806437
Hypothetical protein	0.676802	yidI	0.804301
bglH_1	0.673735	epaQ	0.8002
ydbA	0.673237	XdhC family protein	0.8002
eamA	0.6714	yifN	0.799311
2'-5' RNA ligase	0.670874	orgA	0.797534
putative cytoplasmic protein	0.67014	inorganic triphosphatase	0.794467
anaerobic nitric oxide reductase flavorubredoxin	0.661952	invasion protein	0.793985
transcriptional regulator	0.659298	Hypothetical protein	0.790443
NADH:flavorubredoxin reductase NorW	0.655925	prgI	0.789559
2-hydroxy-3-oxopropionate reductase	0.655739	Hypothetical protein	0.788675
Hypothetical protein	0.641552	yiaW	0.787358
yaiO_2	0.638703	htrC	0.786908
Hypothetical protein	0.636	transcriptional regulator	0.786908
type VI secretion-associated protein	0.634362	fimbrial protein	0.784261
DNA polymerase II	0.633849	ycbU	0.783379
Hypothetical protein	0.631996	yjgN_1	0.783379
Hypothetical protein	0.629414	Hypothetical protein	0.782498
toxin HipA	0.628967	Hypothetical protein	0.779334
DUF1266 domain-containing protein	0.623368	hicA	0.778098
two-component system sensor histidine kinase BaeS	0.621858	ABC transporter ATP-binding protein	0.77722
cytoplasmic protein	0.621104	yjbL	0.77722
Hypothetical protein	0.621104	ycbT	0.776341
marR_2	0.619925	2-iminoacetate synthase ThiH	0.770264
GntR family transcriptional regulator	0.619147	MOSC domain-containing protein	0.765746
colibactin self-protection protein ClbS	0.611314	abgT	0.764625
fructose-1-phosphate/6-phosphogluconate phosphatase	0.611289	eprK	0.763211
ampC_1	0.610562	ybeR	0.762339
gatA_2	0.60981	scpB	0.754936
grsB	0.60981	hyfD	0.754504
ppsE_2	0.60981	OsmC family peroxiredoxin	0.753608
mepA_2	0.60981	alkanesulfonate monooxygenase, FMNH(2)-dependent	0.751605
fenF	0.60981	putative sulfonate ABC transporter substrate-binding protein	0.747
Hypothetical protein	0.609093	NADPH-dependent FMN reductase	0.746792
colibactin biosynthesis aminomalonyl-acyl carrier protein ClbE	0.609059	EamA family transporter RarD	0.746116
sfp	0.609059	ycbS	0.74583
paaH	0.609059	djlB	0.74583
Hypothetical protein	0.607556	DUF1768 domain-containing protein	0.744964
histidine transport ATP-binding protein HisP	0.606056	oxidoreductase	0.744964
yhjB_2	0.606054	Hypothetical protein	0.744238
colibactin hybrid non-ribosomal peptide synthetase/type I polyketide synthase ClbB	0.603803	hscC	0.74237
tycC_1	0.603803	ygaV_2	0.741505
lysine/arginine/ornithine ABC transporter substrate-binding protein ArgT	0.602313	fimbrial protein	0.741505
invasin	0.598535	protein araJ	0.740397
fcuA	0.598521	taurine ABC transporter permease TauC	0.738717
SDR family NAD(P)-dependent oxidoreductase	0.597784	lactate utilization protein C	0.738156
intA_2	0.597045	bifunctional isocitrate dehydrogenase kinase/phosphatase	0.735183
AlpA family transcriptional regulator	0.596267	aldehyde dehydrogenase B	0.73493
long-chain fatty acid transport protein	0.59558	mipA_2	0.73493
type II toxin-antitoxin system HipA family toxin	0.595505	aliphatic sulfonate ABC transporter permease SsuC	0.734051
coenzyme F390 synthetase	0.59481	lsrA	0.734023
MBL fold metallo-hydrolase	0.59481	yagP	0.733741
fabH_2	0.59481	dmlA	0.732018
inositol phosphorylceramide synthase	0.59481	putative transcriptional regulator LYSR-type	0.731158
Hypothetical protein	0.594011	drug/metabolite DMT transporter permease	0.730547
transcriptional regulator	0.593855	type I-E CRISPR-associated protein Cas7/Cse4/CasC	0.730137
transposase	0.593282	djlC	0.729817
fatty acid hydroxylase family protein	0.591069	ygeQ	0.726859
acyl-CoA desaturase	0.591069	(Fe-S)-binding protein	0.726408
NAD(P)-dependent oxidoreductase	0.591069	DUF805 domain-containing protein	0.726372
yhjE_2	0.589573	yneK	0.726
ABC transporter substrate-binding protein	0.58928	ycbQ	0.724283
YchO family inverse autotransporter domain-containing protein	0.586457	DUF1971 domain-containing protein	0.724283
conjugal transfer protein TraD	0.585232	iron-sulfur cluster-binding protein	0.720542
bfpA	0.583693	frvB	0.719166
Hypothetical protein	0.583448	type I-E CRISPR-associated protein Cas5/CasD	0.717652
Hypothetical protein	0.581896	mexR	0.715713
tail attachment protein	0.581731	kpdD	0.713147
ybiA	0.580763	hyfH	0.711438
ppsE_3	0.580609	L-threonine dehydrogenase	0.711278
Hypothetical protein	0.577625	aliphatic sulfonates ABC transporter ATP-binding protein	0.707548
FAD-binding protein	0.576571	kpdC	0.707169
