# Supplementary material for: One Health Genomic Surveillance of Escherichia coli Demonstrates Distinct Lineages and Mobile Genetic Elements in Isolates from Humans versus Livestock
Source: mBio. 2019 Jan 22;10(1):e02693-18. doi: 10.1128/mBio.02693-18 (PMC6343043; doi:10.1128/mBio.02693-18)
Supplement: TABLE S4 [file mBio.02693-18-st004.xlsx]

## Sheet: S4
Supplementary table 4: Details of common mobile elements (denoted as “profiles”) identified in E. coli associated with bloodstream infection, livestock and retail meat for blaCTX-M-1, blaCTX-M-15, blaTEM-1, strA, strB, sul1, sul2, tetA and tetB
Accession	ST	Location	Host	Source Type	blaCTX-M-1	blaCTX-M-15	blaTEM	strA	strB	sul1	sul2	tetA	tetB
ERR434469	93	Hospital01	Human	Blood	-	-	-	strA_profile_91	strB_profile_90	-	-	-	tetB_profile_28
ERR1100490	156	Farm23	Turkey	Faeces	-	-	-	-	-	-	-	-	tetB_profile_28
ERR434372	550	Hospital01	Human	Blood	-	-	-	-	-	-	-	-	tetB_profile_28
ERR434885	73	Hospital01	Human	Blood	-	-	-	-	-	-	-	-	tetB_profile_28
ERR1082469	10	Farm08	Pig	Faeces	-	-	-	-	-	-	sul2_profile_231	-	tetB_profile_25
ERR1082472	218	Farm08	Pig	Faeces	-	-	-	-	-	-	-	-	tetB_profile_25
ERR1100483	1112	Farm23	Turkey	Faeces	-	-	-	-	-	-	-	-	tetB_profile_25
ERR434459	453	Hospital01	Human	Blood	-	-	-	-	-	-	-	-	tetB_profile_25
ERR434801	711	Hospital04	Human	Blood	-	-	-	-	-	-	-	-	tetB_profile_25
ERR1082460	10	Farm07	Pig	Faeces	-	-	-	strA_profile_56	strB_profile_68	-	sul2_profile_22	-	tetB_profile_19
ERR1082461	10	Farm07	Pig	Faeces	-	-	-	strA_profile_56	strB_profile_68	-	sul2_profile_22	-	tetB_profile_19
ERR1082462	10	Farm07	Pig	Faeces	-	-	-	strA_profile_56	strB_profile_68	-	sul2_profile_22	-	tetB_profile_19
ERR435273	88	Hospital10	Human	Blood	-	-	-	strA_profile_56	strB_profile_68	-	sul2_profile_22	-	tetB_profile_19
ERR435482	641	Hospital03	Human	Blood	-	-	-	-	strB_profile_18	sul1_profile_304	sul2_profile_12	-	tetB_profile_174
ERR1156171	117	Farm29	Chicken	Faeces	-	-	-	-	-	sul1_profile_304	-	-	tetB_profile_174
ERR1100516	58	Farm24	Turkey	Faeces	-	-	-	-	-	-	-	-	tetB_profile_1
ERR435122	393	Hospital05	Human	Blood	-	-	-	-	-	-	-	-	tetB_profile_1
ERR434579	1946	Hospital09	Human	Blood	-	-	-	-	-	-	-	-	tetB_profile_1
ERR439589	12	Hospital02	Human	Blood	-	-	-	-	-	-	-	-	tetB_profile_1
ERR434533	12	Hospital11	Human	Blood	-	-	-	-	-	-	-	-	tetB_profile_1
ERR1204072	641	Farm02	Pig	Faeces	blaCTX-M-1_profile_15	-	-	-	-	sul1_profile_63	sul2_profile_49	tetA_profile_5	-
ERR1204073	641	Farm02	Pig	Faeces	blaCTX-M-1_profile_15	-	-	-	-	sul1_profile_63	sul2_profile_49	tetA_profile_5	-
ERR1082445	10	Farm05	Pig	Faeces	-	-	-	-	-	-	-	tetA_profile_5	-
ERR434848	1594	Hospital01	Human	Blood	-	-	-	-	-	-	-	tetA_profile_5	-
ERR1100485	69	Farm23	Turkey	Faeces	-	-	-	-	-	-	-	tetA_profile_47	-
ERR1100487	69	Farm23	Turkey	Faeces	-	-	-	-	-	-	-	tetA_profile_47	-
ERR434630	10	Hospital06	Human	Blood	-	-	-	-	-	-	-	tetA_profile_47	-
ERR1156168	295	Farm28	Chicken	Faeces	-	-	blaTEM_profile_93	-	-	-	-	tetA_profile_25	-
ERR434668	155	Hospital04	Human	Blood	-	-	blaTEM_profile_93	-	-	-	-	tetA_profile_25	-
ERR434353	453	Hospital05	Human	Blood	-	-	-	-	-	-	-	tetA_profile_25	-
ERR1082420	1196	Farm02	Pig	Faeces	-	-	-	-	-	-	-	tetA_profile_21	-
ERR1204074	224	Farm02	Pig	Faeces	-	-	-	-	-	-	-	tetA_profile_21	-
ERR1204075	224	Farm02	Pig	Faeces	-	-	-	-	-	-	-	tetA_profile_21	-
ERR435295	69	Hospital01	Human	Blood	-	-	-	-	-	-	-	tetA_profile_21	-
ERR1100521	5760	Farm27	Beef cattle	Faeces	-	-	-	-	-	-	-	tetA_profile_2	-
ERR435144	95	Hospital08	Human	Blood	-	-	-	-	-	-	-	tetA_profile_2	-
ERR1156332	10	Farm29	Chicken	Faeces	-	-	-	-	-	-	-	tetA_profile_12	-
ERR1156324	10	Farm29	Chicken	Faeces	-	-	-	-	-	-	-	tetA_profile_12	-
ERR1156325	10	Farm29	Chicken	Faeces	-	-	-	-	-	-	-	tetA_profile_12	-
ERR1156326	10	Farm29	Chicken	Faeces	-	-	-	-	-	-	-	tetA_profile_12	-
ERR1156327	10	Farm29	Chicken	Faeces	-	-	-	-	-	-	-	tetA_profile_12	-
ERR1156328	10	Farm29	Chicken	Faeces	-	-	-	-	-	-	-	tetA_profile_12	-
ERR1156330	10	Farm29	Chicken	Faeces	-	-	-	-	-	-	-	tetA_profile_12	-
ERR1156331	10	Farm29	Chicken	Faeces	-	-	-	-	-	-	-	tetA_profile_12	-
ERR1156333	10	Farm29	Chicken	Faeces	-	-	-	-	-	-	-	tetA_profile_12	-
ERR434618	69	Hospital05	Human	Blood	-	-	-	-	-	-	-	tetA_profile_12	-
ERR1082482	90	Farm09	Pig	Faeces	-	-	-	-	-	-	sul2_profile_49	-	-
ERR1082483	90	Farm09	Pig	Faeces	-	-	-	-	-	-	sul2_profile_49	-	-
ERR1156321	117	Farm20	Chicken	Faeces	-	-	-	-	-	-	sul2_profile_49	-	-
ERR1204176	117	Farm20	Chicken	Faeces	-	-	-	-	-	-	sul2_profile_49	-	-
ERR434566	95	Hospital03	Human	Blood	-	-	-	-	-	-	sul2_profile_49	-	-
ERR434287	404	Hospital10	Human	Blood	-	-	-	-	-	-	sul2_profile_49	-	-
ERR1204115	196	Farm12	Beef cattle	Faeces	-	blaCTX-M-15_profile_8	-	strA_profile_45	strB_profile_39	-	sul2_profile_3	-	-
ERR1204107	196	Farm12	Beef cattle	Faeces	-	blaCTX-M-15_profile_8	-	strA_profile_45	strB_profile_39	-	sul2_profile_3	-	-
ERR1204109	196	Farm12	Beef cattle	Faeces	-	blaCTX-M-15_profile_8	-	strA_profile_45	strB_profile_39	-	sul2_profile_3	-	-
ERR1204110	196	Farm12	Beef cattle	Faeces	-	blaCTX-M-15_profile_8	-	strA_profile_45	strB_profile_39	-	sul2_profile_3	-	-
ERR1204111	196	Farm12	Beef cattle	Faeces	-	blaCTX-M-15_profile_8	-	strA_profile_45	strB_profile_39	-	sul2_profile_3	-	-
ERR1204112	196	Farm12	Beef cattle	Faeces	-	blaCTX-M-15_profile_8	-	strA_profile_45	strB_profile_39	-	sul2_profile_3	-	-
ERR1204113	196	Farm12	Beef cattle	Faeces	-	blaCTX-M-15_profile_8	-	strA_profile_45	strB_profile_39	-	sul2_profile_3	-	-
ERR1204114	196	Farm12	Beef cattle	Faeces	-	blaCTX-M-15_profile_8	-	strA_profile_45	strB_profile_39	-	sul2_profile_3	-	-
ERR1204212	196	Farm12	Beef cattle	Faeces	-	blaCTX-M-15_profile_8	-	strA_profile_45	strB_profile_39	-	sul2_profile_3	-	-
ERR1204213	196	Farm12	Beef cattle	Faeces	-	blaCTX-M-15_profile_8	-	strA_profile_45	strB_profile_39	-	sul2_profile_3	-	-
ERR435081	131	Hospital08	Human	Blood	-	-	-	strA_profile_45	strB_profile_39	-	sul2_profile_3	-	-
ERR434693	141	Hospital06	Human	Blood	-	-	-	strA_profile_45	strB_profile_39	-	sul2_profile_3	-	-
ERR435228	131	Hospital08	Human	Blood	-	-	-	strA_profile_45	strB_profile_39	-	sul2_profile_3	-	-
ERR435134	131	Hospital08	Human	Blood	-	-	-	strA_profile_45	strB_profile_39	-	sul2_profile_3	-	-
ERR435429	131	Hospital08	Human	Blood	-	-	-	strA_profile_45	strB_profile_39	-	sul2_profile_3	-	-
ERR434655	117	Hospital01	Human	Blood	blaCTX-M-1_profile_15	-	-	-	-	-	sul2_profile_268	-	-
ERR1156346	5957	Supermarket08	Chicken	Meat	blaCTX-M-1_profile_15	-	-	-	-	-	sul2_profile_268	-	-
ERR1204105	5952	Farm11	Pig	Faeces	-	-	-	-	-	-	sul2_profile_268	-	-
ERR1204106	5952	Farm11	Pig	Faeces	-	-	-	-	-	-	sul2_profile_268	-	-
ERR1082466	10	Farm07	Pig	Faeces	-	-	-	-	strB_profile_8	-	sul2_profile_232	-	-
ERR434291	10	Hospital03	Human	Blood	-	-	-	-	strB_profile_8	-	sul2_profile_232	-	-
ERR1082419	5758	Farm02	Pig	Faeces	-	-	-	-	strB_profile_4	-	sul2_profile_231	-	-
ERR1082432	10	Farm04	Pig	Faeces	-	-	-	-	strB_profile_4	-	sul2_profile_231	-	-
ERR1082442	3321	Farm05	Pig	Faeces	-	-	-	-	strB_profile_4	-	sul2_profile_231	-	-
ERR1082490	48	Farm10	Pig	Faeces	-	-	-	-	strB_profile_4	-	sul2_profile_231	-	-
ERR1100422	34	Farm10	Pig	Faeces	-	-	-	-	strB_profile_4	-	sul2_profile_231	-	-
ERR1082503	10	Farm11	Pig	Faeces	-	-	-	-	strB_profile_4	-	sul2_profile_231	-	-
ERR434261	73	Hospital01	Human	Blood	-	-	-	-	strB_profile_4	-	sul2_profile_231	-	-
ERR434374	44	Hospital01	Human	Blood	-	-	-	-	strB_profile_4	-	sul2_profile_231	-	-
ERR435038	73	Hospital01	Human	Blood	-	-	-	-	strB_profile_4	-	sul2_profile_231	-	-
ERR434381	14	Hospital03	Human	Blood	-	-	-	-	strB_profile_4	-	sul2_profile_231	-	-
ERR435499	95	Hospital03	Human	Blood	-	-	-	-	strB_profile_4	-	sul2_profile_231	-	-
ERR439645	2253	Hospital01	Human	Blood	-	-	-	-	strB_profile_4	-	sul2_profile_231	-	-
ERR434302	73	Hospital02	Human	Blood	-	-	-	-	strB_profile_4	-	sul2_profile_231	-	-
ERR434691	421	Hospital07	Human	Blood	-	-	-	-	strB_profile_4	-	sul2_profile_231	-	-
ERR434496	58	Hospital08	Human	Blood	-	-	-	-	strB_profile_4	-	sul2_profile_231	-	-
ERR435383	167	Hospital04	Human	Blood	-	-	-	-	strB_profile_4	-	sul2_profile_231	-	-
ERR435347	14	Hospital05	Human	Blood	-	-	-	-	strB_profile_4	-	sul2_profile_231	-	-
ERR435156	73	Hospital10	Human	Blood	-	-	-	-	strB_profile_4	-	sul2_profile_231	-	-
ERR434420	14	Hospital10	Human	Blood	-	-	-	-	strB_profile_4	-	sul2_profile_231	-	-
ERR435246	10	Hospital06	Human	Blood	-	-	-	-	strB_profile_4	-	sul2_profile_231	-	-
ERR435237	167	Hospital06	Human	Blood	-	-	-	-	strB_profile_4	-	sul2_profile_231	-	-
ERR435346	73	Hospital05	Human	Blood	-	-	-	-	strB_profile_4	-	sul2_profile_231	-	-
ERR435451	657	Hospital04	Human	Blood	-	-	-	-	strB_profile_4	-	sul2_profile_231	-	-
ERR434340	73	Hospital07	Human	Blood	-	-	-	-	strB_profile_4	-	sul2_profile_231	-	-
ERR439621	73	Hospital02	Human	Blood	-	-	-	-	strB_profile_4	-	sul2_profile_231	-	-
ERR435015	617	Hospital04	Human	Blood	-	-	-	-	strB_profile_4	-	sul2_profile_231	-	-
ERR1082435	10	Farm04	Pig	Faeces	-	-	-	-	-	-	sul2_profile_231	-	-
ERR1082478	10	Farm09	Pig	Faeces	-	-	-	-	-	-	sul2_profile_231	-	-
ERR1100462	1112	Farm11	Pig	Faeces	-	-	-	-	-	-	sul2_profile_231	-	-
ERR1082447	101	Farm05	Pig	Faeces	-	-	-	strA_profile_219	strB_profile_168	-	sul2_profile_211	-	-
ERR1156165	665	Farm28	Chicken	Faeces	-	-	-	strA_profile_219	strB_profile_168	-	sul2_profile_211	-	-
ERR1156172	665	Farm29	Chicken	Faeces	-	-	-	strA_profile_219	strB_profile_168	-	sul2_profile_211	-	-
ERR1156178	665	Farm29	Chicken	Faeces	-	-	-	strA_profile_219	strB_profile_168	-	sul2_profile_211	-	-
ERR435128	79	Hospital05	Human	Blood	-	-	-	strA_profile_219	strB_profile_168	-	sul2_profile_211	-	-
ERR1082443	5662	Farm05	Pig	Faeces	-	-	-	-	-	-	sul2_profile_142	-	-
ERR434563	73	Hospital01	Human	Blood	-	-	-	-	-	-	sul2_profile_142	-	-
ERR435041	73	Hospital01	Human	Blood	-	-	-	-	-	-	sul2_profile_142	-	-
ERR435292	73	Hospital01	Human	Blood	-	-	-	-	-	-	sul2_profile_142	-	-
ERR435004	540	Hospital03	Human	Blood	-	-	-	-	-	-	sul2_profile_142	-	-
ERR435578	73	Hospital03	Human	Blood	-	-	-	-	-	-	sul2_profile_142	-	-
ERR434330	73	Hospital09	Human	Blood	-	-	-	-	-	-	sul2_profile_142	-	-
ERR434612	73	Hospital07	Human	Blood	-	-	-	-	-	-	sul2_profile_142	-	-
ERR435174	73	Hospital09	Human	Blood	-	-	-	-	-	-	sul2_profile_142	-	-
ERR435182	73	Hospital10	Human	Blood	-	-	-	-	-	-	sul2_profile_142	-	-
ERR1082500	3546	Farm08	Pig	Faeces	-	-	-	-	strB_profile_18	-	sul2_profile_12	-	-
ERR1082459	156	Farm06	Pig	Faeces	-	-	-	strA_profile_91	strB_profile_90	sul1_profile_63	-	-	-
ERR434781	998	Hospital01	Human	Blood	-	-	-	-	-	sul1_profile_63	-	-	-
ERR1100456	1730	Farm20	Chicken	Faeces	-	-	-	-	-	sul1_profile_304	-	-	-
ERR1156162	10	Farm28	Chicken	Faeces	-	-	-	-	-	sul1_profile_304	-	-	-
ERR1156163	10	Farm28	Chicken	Faeces	-	-	-	-	-	sul1_profile_304	-	-	-
ERR1082424	5757	Farm03	Pig	Faeces	-	-	-	-	-	sul1_profile_1	-	-	-
ERR434962	155	Hospital01	Human	Blood	-	-	-	-	-	sul1_profile_1	-	-	-
ERR1100497	354	Farm24	Turkey	Faeces	-	-	blaTEM_profile_115	strA_profile_96	strB_profile_95	-	-	-	-
ERR435324	491	Hospital08	Human	Blood	-	-	blaTEM_profile_115	strA_profile_96	strB_profile_95	-	-	-	-
ERR439561	491	Hospital08	Human	Blood	-	-	blaTEM_profile_115	strA_profile_96	strB_profile_95	-	-	-	-
ERR1100492	354	Farm24	Turkey	Faeces	-	-	-	strA_profile_96	strB_profile_95	-	-	-	-
ERR1100495	354	Farm24	Turkey	Faeces	-	-	-	strA_profile_96	strB_profile_95	-	-	-	-
ERR435248	10	Hospital02	Human	Blood	-	-	-	-	strB_profile_18	-	-	-	-
ERR1100478	767	Farm22	Turkey	Faeces	-	-	-	strA_profile_148	-	-	-	-	-
ERR434414	10	Hospital04	Human	Blood	-	-	-	strA_profile_148	-	-	-	-	-
ERR1100471	10	Farm22	Turkey	Faeces	-	-	blaTEM_profile_20	-	-	-	-	-	-
ERR434872	428	Hospital01	Human	Blood	-	-	blaTEM_profile_20	-	-	-	-	-	-
ERR435033	648	Hospital01	Human	Blood	-	blaCTX-M-15_profile_8	-	-	-	-	-	-	-
ERR434298	167	Hospital07	Human	Blood	-	blaCTX-M-15_profile_8	-	-	-	-	-	-	-
ERR439656	38	Hospital03	Human	Blood	-	blaCTX-M-15_profile_8	-	-	-	-	-	-	-
ERR435263	5491	Hospital04	Human	Blood	-	blaCTX-M-15_profile_8	-	-	-	-	-	-	-
ERR435194	131	Hospital04	Human	Blood	-	blaCTX-M-15_profile_8	-	-	-	-	-	-	-
ERR1204076	657	Farm08	Pig	Faeces	blaCTX-M-1_profile_15	-	-	-	-	-	-	-	-
ERR1204077	657	Farm08	Pig	Faeces	blaCTX-M-1_profile_15	-	-	-	-	-	-	-	-
ERR1204079	23	Farm08	Pig	Faeces	blaCTX-M-1_profile_15	-	-	-	-	-	-	-	-
ERR1204080	657	Farm08	Pig	Faeces	blaCTX-M-1_profile_15	-	-	-	-	-	-	-	-
ERR1204081	23	Farm08	Pig	Faeces	blaCTX-M-1_profile_15	-	-	-	-	-	-	-	-
ERR1204082	542	Farm08	Pig	Faeces	blaCTX-M-1_profile_15	-	-	-	-	-	-	-	-
ERR1204083	641	Farm08	Pig	Faeces	blaCTX-M-1_profile_15	-	-	-	-	-	-	-	-
ERR1156322	602	Farm21	Chicken	Faeces	blaCTX-M-1_profile_15	-	-	-	-	-	-	-	-
ERR1156334	2307	Supermarket01	Chicken	Meat	blaCTX-M-1_profile_15	-	-	-	-	-	-	-	-
ERR1156336	117	Supermarket03	Turkey	Meat	blaCTX-M-1_profile_15	-	-	-	-	-	-	-	-
ERR1156338	602	Supermarket04	Chicken	Meat	blaCTX-M-1_profile_15	-	-	-	-	-	-	-	-
ERR1156339	1640	Supermarket04	Chicken	Meat	blaCTX-M-1_profile_15	-	-	-	-	-	-	-	-
ERR1156340	5956	Supermarket04	Chicken	Meat	blaCTX-M-1_profile_15	-	-	-	-	-	-	-	-
ERR1156341	602	Supermarket04	Chicken	Meat	blaCTX-M-1_profile_15	-	-	-	-	-	-	-	-
ERR1156343	602	Supermarket06	Chicken	Meat	blaCTX-M-1_profile_15	-	-	-	-	-	-	-	-
ERR1156345	602	Supermarket07	Chicken	Meat	blaCTX-M-1_profile_15	-	-	-	-	-	-	-	-
ERR1156347	602	Supermarket09	Chicken	Meat	blaCTX-M-1_profile_15	-	-	-	-	-	-	-	-
ERR1156349	57	Supermarket10	Chicken	Meat	blaCTX-M-1_profile_15	-	-	-	-	-	-	-	-
ERR1156350	57	Supermarket10	Chicken	Meat	blaCTX-M-1_profile_15	-	-	-	-	-	-	-	-
ERR1156353	602	Supermarket11	Chicken	Meat	blaCTX-M-1_profile_15	-	-	-	-	-	-	-	-
